# Supplementary material for: Tris(tetra­methyl­ammonium) tetra-μ2-sulfido-tetra­sulfidocopper(I)dimolyb­denum(VI) N,N-dimethyl­formamide solvate
Source: Acta Crystallogr Sect E Struct Rep Online. 2008 Nov 13;64(Pt 12):m1546. doi: 10.1107/S1600536808036532 (PMC2959934; doi:10.1107/S1600536808036532)
Supplement: Supplementary file 1 [file e-64-m1546-sup1.cif]

##############################################################################
###                                                                        ###
###        Electronic paper (Acta Crystallographica Section E)             ###
###                                                                        ###
##############################################################################
#                                                                            #
# This CIF contains the data in a paper accepted for publication in Acta     #
# Crystallographica Section E. It conforms to the requirements of Notes      #
# for Authors for Section E, and has been peer reviewed under the auspices   #
# of the IUCr Commission on Journals.                                        #
#                                                                            #
# Full details of the Crystallographic Information File format               #
# are given in the paper "The Crystallographic Information File (CIF):       #
# a New Standard Archive File for Crystallography" by S. R. Hall, F. H.      #
# Allen and I. D. Brown [Acta Cryst. (1991), A47, 655-685].                  #
#                                                                            #
# The current version of the core CIF dictionary is obtainable from          #
# ftp://ftp.iucr.org/pub/cif_core.dic. The current version number is 2.4.    #
#                                                                            #
# Software is freely available for graphical display of the structure(s) in  #
# this CIF.  For information consult the CIF home page http://www.iucr.org/  #
# cif/home.html                                                              #
#                                                                            #
# This file may be used for bona fide research purposes within the           #
# scientific community so long as proper attribution is given to the journal # 
# article from which it was obtained.                                        #
#                                                                            #
##############################################################################
                                             
data_I
_audit_creation_method     SHELXL-97
_chemical_name_systematic
;
Tris(tetramethylammonium)
tetra-\m~2~-sulfido-tetrasulfidocopper(I)dimolybdenum(VI)
<i>N</i>,<i>N</i>-dimethylformamide solvate
;
_chemical_name_common     ?
_chemical_formula_moiety     '3(C4 H12 N +), Cu Mo2 S8 3-, C3 H7 N O'
_chemical_formula_sum     'C15 H43 Cu Mo2 N4 O S8'
_chemical_formula_iupac     '(C4 H12 N)3 [Cu Mo2 S8], C3 H7 N O'
_chemical_formula_weight     807.43
_chemical_melting_point     ?
_symmetry_cell_setting     monoclinic
_symmetry_space_group_name_H-M     'P 21/n'
_symmetry_space_group_name_Hall     '-P 2yn'
loop_
    _symmetry_equiv_pos_as_xyz
    'x, y, z'
    '-x+1/2, y+1/2, -z+1/2'
    '-x, -y, -z'
    'x-1/2, -y-1/2, z-1/2'
_cell_length_a     9.4380(19)
_cell_length_b     20.336(4)
_cell_length_c     17.718(4)
_cell_angle_alpha     90.00
_cell_angle_beta     98.60(3)
_cell_angle_gamma     90.00
_cell_volume     3362.4(12)
_cell_formula_units_Z     4
_cell_measurement_reflns_used     7032
_cell_measurement_theta_min     1.20
_cell_measurement_theta_max     26.10
_cell_measurement_temperature     293(2)
_exptl_crystal_description     polyhedron
_exptl_crystal_colour     'black red'
_exptl_crystal_size_max     0.40
_exptl_crystal_size_mid     0.30
_exptl_crystal_size_min     0.25
_exptl_crystal_density_diffrn     1.595
_exptl_crystal_density_meas     ?
_exptl_crystal_density_method     'not measured'
_exptl_crystal_F_000     1640
_exptl_absorpt_coefficient_mu     1.873
_exptl_absorpt_correction_type     multi-scan
_exptl_absorpt_process_details     '(SADABS; Bruker, 1998)'
_exptl_absorpt_correction_T_min     0.527
_exptl_absorpt_correction_T_max     0.618
_exptl_special_details
;
;
_diffrn_ambient_temperature     293(2)
_diffrn_radiation_type     MoK\a
_diffrn_radiation_wavelength     0.71073
_diffrn_radiation_source     'fine-focus sealed tube'
_diffrn_radiation_monochromator     graphite
_diffrn_measurement_device_type     'Bruker APEX CCD area-detector'
_diffrn_measurement_method     '\f and \w'
_diffrn_detector_area_resol_mean     ?
_diffrn_reflns_number     17155
_diffrn_reflns_av_R_equivalents     0.0387
_diffrn_reflns_av_sigmaI/netI     0.0493
_diffrn_reflns_theta_min     1.53
_diffrn_reflns_theta_max     26.02
_diffrn_reflns_theta_full     26.02
_diffrn_measured_fraction_theta_max     1.000
_diffrn_measured_fraction_theta_full     1.000
_diffrn_reflns_limit_h_min     -11
_diffrn_reflns_limit_h_max     11
_diffrn_reflns_limit_k_min     -24
_diffrn_reflns_limit_k_max     25
_diffrn_reflns_limit_l_min     -21
_diffrn_reflns_limit_l_max     21
_refine_special_details
;
;
_reflns_number_total     6625
_reflns_number_gt     5061
_reflns_threshold_expression     I>2\s(I)
_refine_ls_structure_factor_coef     Fsqd
_refine_ls_matrix_type     full
_refine_ls_R_factor_all     0.0577
_refine_ls_R_factor_gt     0.0419
_refine_ls_wR_factor_gt     0.1023
_refine_ls_wR_factor_ref     0.1355
_refine_ls_goodness_of_fit_ref     1.053
_refine_ls_restrained_S_all     1.053
_refine_ls_number_reflns     6625
_refine_ls_number_parameters     274
_refine_ls_number_restraints     0
_refine_ls_hydrogen_treatment     constr
_refine_ls_weighting_scheme     calc
_refine_ls_weighting_details
                 'calc w=1/[\s^2^(Fo^2^)+(0.0646P)^2^] where P=(Fo^2^+2Fc^2^)/3'
_atom_sites_solution_hydrogens     geom
_atom_sites_solution_primary     direct
_atom_sites_solution_secondary     difmap
_refine_ls_shift/su_max     0.000
_refine_ls_shift/su_mean     0.000
_refine_diff_density_max     0.925
_refine_diff_density_min     -0.852
_refine_ls_extinction_method     none
_refine_ls_extinction_coef     ?
loop_
    _atom_type_symbol
    _atom_type_description
    _atom_type_scat_dispersion_real
    _atom_type_scat_dispersion_imag
    _atom_type_scat_source
    'C' 'C' 0.0033 0.0016
                         'International Tables Vol C Tables 4.2.6.8 and 6.1.1.4'
    'H' 'H' 0.0000 0.0000
                         'International Tables Vol C Tables 4.2.6.8 and 6.1.1.4'
    'N' 'N' 0.0061 0.0033
                         'International Tables Vol C Tables 4.2.6.8 and 6.1.1.4'
    'O' 'O' 0.0106 0.0060
                         'International Tables Vol C Tables 4.2.6.8 and 6.1.1.4'
    'S' 'S' 0.1246 0.1234
                         'International Tables Vol C Tables 4.2.6.8 and 6.1.1.4'
    'Cu' 'Cu' 0.3201 1.2651
                         'International Tables Vol C Tables 4.2.6.8 and 6.1.1.4'
    'Mo' 'Mo' -1.6832 0.6857
                         'International Tables Vol C Tables 4.2.6.8 and 6.1.1.4'
_computing_data_collection     'SMART (Bruker, 1998)'
_computing_cell_refinement     'SAINT (Bruker, 1998)'
_computing_data_reduction     'SAINT (Bruker, 1998)'
_computing_structure_solution     'SHELXTL (Sheldrick, 2008)'
_computing_structure_refinement     'SHELXTL (Sheldrick, 2008)'
_computing_molecular_graphics     'SHELXTL (Sheldrick, 2008)'
_computing_publication_material     'SHELXTL (Sheldrick, 2008)'
loop_
    _atom_site_type_symbol
    _atom_site_label
    _atom_site_fract_x
    _atom_site_fract_y
    _atom_site_fract_z
    _atom_site_U_iso_or_equiv
    _atom_site_adp_type
    _atom_site_calc_flag
    _atom_site_refinement_flags
    _atom_site_occupancy
    _atom_site_disorder_assembly
    _atom_site_disorder_group
    Mo Mo1 0.25496(5) 0.15816(2) 0.93899(3) 0.04775(14) Uani d . 1 . .
    Mo Mo2 0.31519(5) 0.05342(2) 0.66754(3) 0.04773(14) Uani d . 1 . .
    Cu Cu1 0.24065(7) 0.09541(3) 0.80223(4) 0.04912(18) Uani d . 1 . .
    S S1 0.11495(15) 0.18682(7) 0.83342(8) 0.0494(3) Uani d . 1 . .
    S S2 0.31587(15) 0.05454(7) 0.92589(8) 0.0489(3) Uani d . 1 . .
    S S3 0.12487(15) 0.02298(7) 0.71839(8) 0.0483(3) Uani d . 1 . .
    S S4 0.43472(16) 0.12836(7) 0.74081(8) 0.0514(3) Uani d . 1 . .
    S S5 0.45325(16) -0.03117(8) 0.65994(8) 0.0532(3) Uani d . 1 . .
    S S6 0.24512(16) 0.09507(7) 0.55703(9) 0.0543(3) Uani d . 1 . .
    S S7 0.44848(16) 0.21739(7) 0.95638(8) 0.0516(3) Uani d . 1 . .
    S S8 0.13280(16) 0.16860(7) 1.03204(8) 0.0522(3) Uani d . 1 . .
    O O1 0.1656(5) 0.1069(2) 1.2555(3) 0.0610(11) Uani d . 1 . .
    N N1 0.2487(5) 0.1922(2) 1.3279(3) 0.0500(11) Uani d . 1 . .
    C C11 0.2068(7) 0.1295(3) 1.3196(4) 0.0553(14) Uani d . 1 . .
    H H11A 0.2088 0.1028 1.3624 0.066 Uiso calc R 1 . .
    C C12 0.2912(7) 0.2217(3) 1.4013(4) 0.0605(15) Uani d . 1 . .
    H H12A 0.3093 0.1879 1.4393 0.091 Uiso calc R 1 . .
    H H12B 0.2160 0.2499 1.4133 0.091 Uiso calc R 1 . .
    H H12C 0.3767 0.2471 1.4006 0.091 Uiso calc R 1 . .
    C C13 0.2171(7) 0.2367(3) 1.2639(4) 0.0579(15) Uani d . 1 . .
    H H13A 0.1901 0.2118 1.2179 0.087 Uiso calc R 1 . .
    H H13B 0.3006 0.2625 1.2592 0.087 Uiso calc R 1 . .
    H H13C 0.1398 0.2653 1.2719 0.087 Uiso calc R 1 . .
    N N2 0.7731(5) 0.1115(2) 0.5453(3) 0.0507(11) Uani d . 1 . .
    C C21 0.8726(7) 0.1130(3) 0.4883(4) 0.0616(16) Uani d . 1 . .
    H H21A 0.9607 0.0916 0.5089 0.092 Uiso calc R 1 . .
    H H21B 0.8918 0.1578 0.4761 0.092 Uiso calc R 1 . .
    H H21C 0.8301 0.0905 0.4429 0.092 Uiso calc R 1 . .
    C C22 0.8482(7) 0.1530(3) 0.6068(3) 0.0549(14) Uani d . 1 . .
    H H22A 0.9399 0.1340 0.6254 0.082 Uiso calc R 1 . .
    H H22B 0.7922 0.1557 0.6476 0.082 Uiso calc R 1 . .
    H H22C 0.8613 0.1963 0.5873 0.082 Uiso calc R 1 . .
    C C23 0.6306(7) 0.1439(3) 0.5187(4) 0.0600(15) Uani d . 1 . .
    H H23A 0.5717 0.1411 0.5583 0.090 Uiso calc R 1 . .
    H H23B 0.5839 0.1219 0.4738 0.090 Uiso calc R 1 . .
    H H23C 0.6457 0.1892 0.5070 0.090 Uiso calc R 1 . .
    C C24 0.7503(7) 0.0474(3) 0.5762(4) 0.0557(14) Uani d . 1 . .
    H H24A 0.8411 0.0269 0.5931 0.084 Uiso calc R 1 . .
    H H24B 0.6960 0.0207 0.5376 0.084 Uiso calc R 1 . .
    H H24C 0.6985 0.0519 0.6186 0.084 Uiso calc R 1 . .
    N N3 0.7749(5) 0.0309(2) 0.8680(3) 0.0525(11) Uani d . 1 . .
    C C31 0.9019(7) -0.0048(3) 0.9017(3) 0.0554(14) Uani d . 1 . .
    H H31A 0.9818 0.0248 0.9108 0.083 Uiso calc R 1 . .
    H H31B 0.9224 -0.0389 0.8674 0.083 Uiso calc R 1 . .
    H H31C 0.8857 -0.0241 0.9491 0.083 Uiso calc R 1 . .
    C C32 0.7374(7) 0.0836(3) 0.9250(4) 0.0574(14) Uani d . 1 . .
    H H32A 0.8146 0.1146 0.9350 0.086 Uiso calc R 1 . .
    H H32B 0.7231 0.0626 0.9719 0.086 Uiso calc R 1 . .
    H H32C 0.6513 0.1061 0.9036 0.086 Uiso calc R 1 . .
    C C33 0.7972(6) 0.0578(3) 0.7979(4) 0.0577(14) Uani d . 1 . .
    H H33A 0.8760 0.0881 0.8061 0.087 Uiso calc R 1 . .
    H H33B 0.7123 0.0805 0.7751 0.087 Uiso calc R 1 . .
    H H33C 0.8187 0.0232 0.7645 0.087 Uiso calc R 1 . .
    C C34 0.6474(4) -0.01784(16) 0.85381(19) 0.0594(14) Uani d . 1 . .
    H H34A 0.6675 -0.0512 0.8185 0.089 Uiso calc R 1 . .
    H H34B 0.5620 0.0054 0.8329 0.089 Uiso calc R 1 . .
    H H34C 0.6339 -0.0380 0.9012 0.089 Uiso calc R 1 . .
    N N4 0.2179(4) 0.32703(16) 0.67898(19) 0.0504(10) Uani d . 1 . .
    C C41 0.2608(4) 0.27407(16) 0.63794(19) 0.0593(15) Uani d . 1 . .
    H H41A 0.2482 0.2339 0.6647 0.089 Uiso calc R 1 . .
    H H41B 0.3599 0.2791 0.6325 0.089 Uiso calc R 1 . .
    H H41C 0.2037 0.2727 0.5883 0.089 Uiso calc R 1 . .
    C C42 0.3149(6) 0.3291(3) 0.7528(3) 0.0522(13) Uani d . 1 . .
    H H42A 0.3032 0.2897 0.7811 0.078 Uiso calc R 1 . .
    H H42B 0.2922 0.3666 0.7816 0.078 Uiso calc R 1 . .
    H H42C 0.4124 0.3322 0.7436 0.078 Uiso calc R 1 . .
    C C43 0.2388(6) 0.3897(3) 0.6357(3) 0.0512(13) Uani d . 1 . .
    H H43A 0.3368 0.3929 0.6276 0.077 Uiso calc R 1 . .
    H H43B 0.2152 0.4269 0.6647 0.077 Uiso calc R 1 . .
    H H43C 0.1774 0.3890 0.5873 0.077 Uiso calc R 1 . .
    C C44 0.0667(6) 0.3221(3) 0.6915(4) 0.0560(14) Uani d . 1 . .
    H H44A 0.0536 0.2824 0.7190 0.084 Uiso calc R 1 . .
    H H44B 0.0053 0.3214 0.6432 0.084 Uiso calc R 1 . .
    H H44C 0.0431 0.3593 0.7206 0.084 Uiso calc R 1 . .
loop_
    _atom_site_aniso_label
    _atom_site_aniso_U_11
    _atom_site_aniso_U_22
    _atom_site_aniso_U_33
    _atom_site_aniso_U_12
    _atom_site_aniso_U_13
    _atom_site_aniso_U_23
    Mo1 0.0462(3) 0.0487(3) 0.0477(3) 0.00610(19) 0.00487(19) -0.00193(19)
    Mo2 0.0459(3) 0.0490(3) 0.0484(3) 0.00548(19) 0.00763(19) 0.00304(19)
    Cu1 0.0491(4) 0.0505(4) 0.0476(4) 0.0071(3) 0.0065(3) -0.0035(3)
    S1 0.0479(7) 0.0533(7) 0.0479(7) 0.0088(6) 0.0104(6) -0.0037(6)
    S2 0.0476(7) 0.0524(7) 0.0464(7) 0.0074(6) 0.0060(5) -0.0030(6)
    S3 0.0467(7) 0.0504(7) 0.0484(7) 0.0073(5) 0.0092(6) 0.0045(6)
    S4 0.0545(8) 0.0472(7) 0.0531(7) 0.0107(6) 0.0103(6) 0.0061(6)
    S5 0.0503(8) 0.0580(8) 0.0526(7) 0.0073(6) 0.0124(6) 0.0045(6)
    S6 0.0538(8) 0.0518(8) 0.0567(8) 0.0112(6) 0.0069(6) -0.0029(6)
    S7 0.0513(7) 0.0521(7) 0.0526(7) 0.0119(6) 0.0118(6) -0.0056(6)
    S8 0.0511(7) 0.0520(7) 0.0540(8) 0.0122(6) 0.0101(6) 0.0052(6)
    O1 0.058(2) 0.069(3) 0.056(2) 0.014(2) 0.0089(19) 0.022(2)
    N1 0.046(2) 0.050(3) 0.055(3) -0.0102(19) 0.011(2) 0.012(2)
    C11 0.053(3) 0.053(3) 0.061(4) -0.015(3) 0.010(3) 0.015(3)
    C12 0.062(4) 0.053(3) 0.068(4) -0.014(3) 0.014(3) 0.010(3)
    C13 0.063(3) 0.044(3) 0.061(3) 0.009(3) -0.006(3) -0.015(3)
    N2 0.051(3) 0.051(3) 0.051(3) -0.005(2) 0.011(2) 0.011(2)
    C21 0.060(4) 0.056(3) 0.061(3) 0.017(3) -0.015(3) 0.008(3)
    C22 0.051(3) 0.067(4) 0.050(3) 0.005(3) 0.017(2) 0.010(3)
    C23 0.067(4) 0.051(3) 0.054(3) 0.020(3) -0.015(3) 0.008(3)
    C24 0.054(3) 0.059(3) 0.055(3) 0.013(3) 0.008(3) 0.008(3)
    N3 0.056(3) 0.047(2) 0.054(3) -0.004(2) 0.009(2) -0.004(2)
    C31 0.067(4) 0.049(3) 0.051(3) 0.009(3) 0.011(3) 0.009(2)
    C32 0.056(3) 0.063(4) 0.054(3) -0.006(3) 0.009(3) 0.015(3)
    C33 0.040(3) 0.064(4) 0.070(4) -0.005(2) 0.009(3) 0.013(3)
    C34 0.059(4) 0.057(3) 0.062(4) 0.004(3) 0.011(3) 0.010(3)
    N4 0.049(3) 0.045(2) 0.057(3) -0.010(2) 0.006(2) 0.006(2)
    C41 0.066(4) 0.063(4) 0.049(3) 0.010(3) 0.009(3) 0.015(3)
    C42 0.047(3) 0.057(3) 0.054(3) -0.006(2) 0.011(2) 0.011(3)
    C43 0.050(3) 0.056(3) 0.050(3) -0.015(2) 0.015(2) -0.011(2)
    C44 0.053(3) 0.051(3) 0.059(3) 0.012(3) -0.005(3) 0.009(3)
_geom_special_details
;
;
loop_
    _geom_bond_atom_site_label_1
    _geom_bond_atom_site_label_2
    _geom_bond_site_symmetry_2
    _geom_bond_distance
    _geom_bond_publ_flag
    Mo1 S8 . 2.1589(16) n
    Mo1 S7 . 2.1710(17) n
    Mo1 S1 . 2.2013(16) n
    Mo1 S2 . 2.2057(15) n
    Mo1 Cu1 . 2.7241(9) n
    Mo2 S6 . 2.1451(17) n
    Mo2 S5 . 2.1742(16) n
    Mo2 S4 . 2.2006(17) n
    Mo2 S3 . 2.2148(16) n
    Mo2 Cu1 . 2.7241(10) n
    Cu1 S3 . 2.2549(17) n
    Cu1 S1 . 2.3161(15) n
    Cu1 S2 . 2.3518(16) n
    Cu1 S4 . 2.3630(17) n
    O1 C11 . 1.232(8) n
    N1 C11 . 1.338(8) n
    N1 C12 . 1.434(9) n
    N1 C13 . 1.447(8) n
    C11 H11A . 0.9300 n
    C12 H12A . 0.9600 n
    C12 H12B . 0.9600 n
    C12 H12C . 0.9600 n
    C13 H13A . 0.9600 n
    C13 H13B . 0.9600 n
    C13 H13C . 0.9600 n
    N2 C24 . 1.443(8) n
    N2 C22 . 1.473(8) n
    N2 C21 . 1.478(9) n
    N2 C23 . 1.508(7) n
    C21 H21A . 0.9600 n
    C21 H21B . 0.9600 n
    C21 H21C . 0.9600 n
    C22 H22A . 0.9600 n
    C22 H22B . 0.9600 n
    C22 H22C . 0.9600 n
    C23 H23A . 0.9600 n
    C23 H23B . 0.9600 n
    C23 H23C . 0.9600 n
    C24 H24A . 0.9600 n
    C24 H24B . 0.9600 n
    C24 H24C . 0.9600 n
    N3 C33 . 1.401(8) n
    N3 C31 . 1.453(8) n
    N3 C32 . 1.549(9) n
    N3 C34 . 1.550(6) n
    C31 H31A . 0.9600 n
    C31 H31B . 0.9600 n
    C31 H31C . 0.9600 n
    C32 H32A . 0.9600 n
    C32 H32B . 0.9600 n
    C32 H32C . 0.9600 n
    C33 H33A . 0.9600 n
    C33 H33B . 0.9600 n
    C33 H33C . 0.9600 n
    C34 H34A . 0.9600 n
    C34 H34B . 0.9600 n
    C34 H34C . 0.9600 n
    N4 C41 . 1.392(9) n
    N4 C42 . 1.481(7) n
    N4 C44 . 1.481(7) n
    N4 C43 . 1.515(7) n
    C41 H41A . 0.9600 n
    C41 H41B . 0.9600 n
    C41 H41C . 0.9600 n
    C42 H42A . 0.9600 n
    C42 H42B . 0.9600 n
    C42 H42C . 0.9600 n
    C43 H43A . 0.9600 n
    C43 H43B . 0.9600 n
    C43 H43C . 0.9600 n
    C44 H44A . 0.9600 n
    C44 H44B . 0.9600 n
    C44 H44C . 0.9600 n
loop_
    _geom_angle_atom_site_label_1
    _geom_angle_atom_site_label_2
    _geom_angle_atom_site_label_3
    _geom_angle_site_symmetry_1
    _geom_angle_site_symmetry_3
    _geom_angle
    _geom_angle_publ_flag
    S8 Mo1 S7 . . 111.79(6) n
    S8 Mo1 S1 . . 107.55(6) n
    S7 Mo1 S1 . . 111.04(6) n
    S8 Mo1 S2 . . 110.59(6) n
    S7 Mo1 S2 . . 108.54(6) n
    S1 Mo1 S2 . . 107.24(6) n
    S8 Mo1 Cu1 . . 139.84(5) n
    S7 Mo1 Cu1 . . 108.35(5) n
    S1 Mo1 Cu1 . . 54.87(4) n
    S2 Mo1 Cu1 . . 55.80(4) n
    S6 Mo2 S5 . . 111.20(6) n
    S6 Mo2 S4 . . 109.02(6) n
    S5 Mo2 S4 . . 108.98(6) n
    S6 Mo2 S3 . . 108.88(6) n
    S5 Mo2 S3 . . 109.52(6) n
    S4 Mo2 S3 . . 109.21(6) n
    S6 Mo2 Cu1 . . 126.23(5) n
    S5 Mo2 Cu1 . . 122.54(5) n
    S4 Mo2 Cu1 . . 56.14(4) n
    S3 Mo2 Cu1 . . 53.12(5) n
    S3 Cu1 S1 . . 117.80(6) n
    S3 Cu1 S2 . . 115.59(6) n
    S1 Cu1 S2 . . 98.94(6) n
    S3 Cu1 S4 . . 102.39(6) n
    S1 Cu1 S4 . . 110.01(6) n
    S2 Cu1 S4 . . 112.49(6) n
    S3 Cu1 Mo2 . . 51.78(4) n
    S1 Cu1 Mo2 . . 132.00(5) n
    S2 Cu1 Mo2 . . 128.60(4) n
    S4 Cu1 Mo2 . . 50.66(4) n
    S3 Cu1 Mo1 . . 147.85(5) n
    S1 Cu1 Mo1 . . 51.01(4) n
    S2 Cu1 Mo1 . . 50.87(4) n
    S4 Cu1 Mo1 . . 109.76(5) n
    Mo2 Cu1 Mo1 . . 160.24(3) n
    Mo1 S1 Cu1 . . 74.13(5) n
    Mo1 S2 Cu1 . . 73.34(5) n
    Mo2 S3 Cu1 . . 75.09(5) n
    Mo2 S4 Cu1 . . 73.20(5) n
    C11 N1 C12 . . 122.4(5) n
    C11 N1 C13 . . 119.2(5) n
    C12 N1 C13 . . 116.6(5) n
    O1 C11 N1 . . 120.3(5) n
    O1 C11 H11A . . 119.9 n
    N1 C11 H11A . . 119.9 n
    N1 C12 H12A . . 109.5 n
    N1 C12 H12B . . 109.5 n
    H12A C12 H12B . . 109.5 n
    N1 C12 H12C . . 109.5 n
    H12A C12 H12C . . 109.5 n
    H12B C12 H12C . . 109.5 n
    N1 C13 H13A . . 109.5 n
    N1 C13 H13B . . 109.5 n
    H13A C13 H13B . . 109.5 n
    N1 C13 H13C . . 109.5 n
    H13A C13 H13C . . 109.5 n
    H13B C13 H13C . . 109.5 n
    C24 N2 C22 . . 108.6(5) n
    C24 N2 C21 . . 115.1(5) n
    C22 N2 C21 . . 102.0(4) n
    C24 N2 C23 . . 109.7(5) n
    C22 N2 C23 . . 106.8(5) n
    C21 N2 C23 . . 113.9(5) n
    N2 C21 H21A . . 109.5 n
    N2 C21 H21B . . 109.5 n
    H21A C21 H21B . . 109.5 n
    N2 C21 H21C . . 109.5 n
    H21A C21 H21C . . 109.5 n
    H21B C21 H21C . . 109.5 n
    N2 C22 H22A . . 109.5 n
    N2 C22 H22B . . 109.5 n
    H22A C22 H22B . . 109.5 n
    N2 C22 H22C . . 109.5 n
    H22A C22 H22C . . 109.5 n
    H22B C22 H22C . . 109.5 n
    N2 C23 H23A . . 109.5 n
    N2 C23 H23B . . 109.5 n
    H23A C23 H23B . . 109.5 n
    N2 C23 H23C . . 109.5 n
    H23A C23 H23C . . 109.5 n
    H23B C23 H23C . . 109.5 n
    N2 C24 H24A . . 109.5 n
    N2 C24 H24B . . 109.5 n
    H24A C24 H24B . . 109.5 n
    N2 C24 H24C . . 109.5 n
    H24A C24 H24C . . 109.5 n
    H24B C24 H24C . . 109.5 n
    C33 N3 C31 . . 109.6(5) n
    C33 N3 C32 . . 112.8(5) n
    C31 N3 C32 . . 109.4(5) n
    C33 N3 C34 . . 108.8(4) n
    C31 N3 C34 . . 108.6(4) n
    C32 N3 C34 . . 107.5(4) n
    N3 C31 H31A . . 109.5 n
    N3 C31 H31B . . 109.5 n
    H31A C31 H31B . . 109.5 n
    N3 C31 H31C . . 109.5 n
    H31A C31 H31C . . 109.5 n
    H31B C31 H31C . . 109.5 n
    N3 C32 H32A . . 109.5 n
    N3 C32 H32B . . 109.5 n
    H32A C32 H32B . . 109.5 n
    N3 C32 H32C . . 109.5 n
    H32A C32 H32C . . 109.5 n
    H32B C32 H32C . . 109.5 n
    N3 C33 H33A . . 109.5 n
    N3 C33 H33B . . 109.5 n
    H33A C33 H33B . . 109.5 n
    N3 C33 H33C . . 109.5 n
    H33A C33 H33C . . 109.5 n
    H33B C33 H33C . . 109.5 n
    N3 C34 H34A . . 109.5 n
    N3 C34 H34B . . 109.5 n
    H34A C34 H34B . . 109.5 n
    N3 C34 H34C . . 109.5 n
    H34A C34 H34C . . 109.5 n
    H34B C34 H34C . . 109.5 n
    C41 N4 C42 . . 107.0(3) n
    C41 N4 C44 . . 112.8(3) n
    C42 N4 C44 . . 110.6(4) n
    C41 N4 C43 . . 108.4(3) n
    C42 N4 C43 . . 108.3(4) n
    C44 N4 C43 . . 109.5(4) n
    N4 C41 H41A . . 109.5 n
    N4 C41 H41B . . 109.5 n
    H41A C41 H41B . . 109.5 n
    N4 C41 H41C . . 109.5 n
    H41A C41 H41C . . 109.5 n
    H41B C41 H41C . . 109.5 n
    N4 C42 H42A . . 109.5 n
    N4 C42 H42B . . 109.5 n
    H42A C42 H42B . . 109.5 n
    N4 C42 H42C . . 109.5 n
    H42A C42 H42C . . 109.5 n
    H42B C42 H42C . . 109.5 n
    N4 C43 H43A . . 109.5 n
    N4 C43 H43B . . 109.5 n
    H43A C43 H43B . . 109.5 n
    N4 C43 H43C . . 109.5 n
    H43A C43 H43C . . 109.5 n
    H43B C43 H43C . . 109.5 n
    N4 C44 H44A . . 109.5 n
    N4 C44 H44B . . 109.5 n
    H44A C44 H44B . . 109.5 n
    N4 C44 H44C . . 109.5 n
    H44A C44 H44C . . 109.5 n
    H44B C44 H44C . . 109.5 n
loop_
    _geom_torsion_atom_site_label_1
    _geom_torsion_atom_site_label_2
    _geom_torsion_atom_site_label_3
    _geom_torsion_atom_site_label_4
    _geom_torsion_site_symmetry_1
    _geom_torsion_site_symmetry_2
    _geom_torsion_site_symmetry_3
    _geom_torsion_site_symmetry_4
    _geom_torsion
    _geom_torsion_publ_flag
    S6 Mo2 Cu1 S3 . . . . 87.24(8) ?
    S5 Mo2 Cu1 S3 . . . . -90.96(7) ?
    S4 Mo2 Cu1 S3 . . . . 176.95(6) ?
    S6 Mo2 Cu1 S1 . . . . -7.91(9) ?
    S5 Mo2 Cu1 S1 . . . . 173.89(8) ?
    S4 Mo2 Cu1 S1 . . . . 81.80(8) ?
    S3 Mo2 Cu1 S1 . . . . -95.15(8) ?
    S6 Mo2 Cu1 S2 . . . . -178.47(8) ?
    S5 Mo2 Cu1 S2 . . . . 3.34(9) ?
    S4 Mo2 Cu1 S2 . . . . -88.76(8) ?
    S3 Mo2 Cu1 S2 . . . . 94.29(8) ?
    S6 Mo2 Cu1 S4 . . . . -89.71(8) ?
    S5 Mo2 Cu1 S4 . . . . 92.10(7) ?
    S3 Mo2 Cu1 S4 . . . . -176.95(6) ?
    S6 Mo2 Cu1 Mo1 . . . . -98.05(11) ?
    S5 Mo2 Cu1 Mo1 . . . . 83.75(11) ?
    S4 Mo2 Cu1 Mo1 . . . . -8.35(10) ?
    S3 Mo2 Cu1 Mo1 . . . . 174.71(11) ?
    S8 Mo1 Cu1 S3 . . . . -5.97(12) ?
    S7 Mo1 Cu1 S3 . . . . 175.98(9) ?
    S1 Mo1 Cu1 S3 . . . . -80.77(10) ?
    S2 Mo1 Cu1 S3 . . . . 75.63(10) ?
    S8 Mo1 Cu1 S1 . . . . 74.81(8) ?
    S7 Mo1 Cu1 S1 . . . . -103.25(7) ?
    S2 Mo1 Cu1 S1 . . . . 156.40(7) ?
    S8 Mo1 Cu1 S2 . . . . -81.60(8) ?
    S7 Mo1 Cu1 S2 . . . . 100.35(7) ?
    S1 Mo1 Cu1 S2 . . . . -156.40(7) ?
    S8 Mo1 Cu1 S4 . . . . 175.01(7) ?
    S7 Mo1 Cu1 S4 . . . . -3.04(6) ?
    S1 Mo1 Cu1 S4 . . . . 100.20(7) ?
    S2 Mo1 Cu1 S4 . . . . -103.39(6) ?
    S8 Mo1 Cu1 Mo2 . . . . -178.14(9) ?
    S7 Mo1 Cu1 Mo2 . . . . 3.80(11) ?
    S1 Mo1 Cu1 Mo2 . . . . 107.05(11) ?
    S2 Mo1 Cu1 Mo2 . . . . -96.54(10) ?
    S8 Mo1 S1 Cu1 . . . . -139.25(6) ?
    S7 Mo1 S1 Cu1 . . . . 98.15(6) ?
    S2 Mo1 S1 Cu1 . . . . -20.28(6) ?
    S3 Cu1 S1 Mo1 . . . . 143.57(6) ?
    S2 Cu1 S1 Mo1 . . . . 18.32(6) ?
    S4 Cu1 S1 Mo1 . . . . -99.67(6) ?
    Mo2 Cu1 S1 Mo1 . . . . -154.22(5) ?
    S8 Mo1 S2 Cu1 . . . . 137.04(6) ?
    S7 Mo1 S2 Cu1 . . . . -99.99(6) ?
    S1 Mo1 S2 Cu1 . . . . 20.04(6) ?
    S3 Cu1 S2 Mo1 . . . . -145.14(5) ?
    S1 Cu1 S2 Mo1 . . . . -18.36(6) ?
    S4 Cu1 S2 Mo1 . . . . 97.75(6) ?
    Mo2 Cu1 S2 Mo1 . . . . 154.55(4) ?
    S6 Mo2 S3 Cu1 . . . . -121.63(6) ?
    S5 Mo2 S3 Cu1 . . . . 116.59(6) ?
    S4 Mo2 S3 Cu1 . . . . -2.69(6) ?
    S1 Cu1 S3 Mo2 . . . . 123.21(6) ?
    S2 Cu1 S3 Mo2 . . . . -120.22(5) ?
    S4 Cu1 S3 Mo2 . . . . 2.42(5) ?
    Mo1 Cu1 S3 Mo2 . . . . -176.64(7) ?
    S6 Mo2 S4 Cu1 . . . . 121.44(5) ?
    S5 Mo2 S4 Cu1 . . . . -117.02(5) ?
    S3 Mo2 S4 Cu1 . . . . 2.59(5) ?
    S3 Cu1 S4 Mo2 . . . . -2.46(5) ?
    S1 Cu1 S4 Mo2 . . . . -128.49(5) ?
    S2 Cu1 S4 Mo2 . . . . 122.26(6) ?
    Mo1 Cu1 S4 Mo2 . . . . 177.01(3) ?
    C12 N1 C11 O1 . . . . 177.0(6) ?
    C13 N1 C11 O1 . . . . 13.0(9) ?
data_global
_journal_date_recd_electronic     2008-09-26
_journal_date_accepted     2008-11-06
_journal_name_full     'Acta Crystallographica, Section E'
_journal_year     2008
_journal_volume     64
_journal_issue     12
_journal_page_first     m1546
_journal_page_last     m1546
_journal_paper_category     QM
_journal_coeditor_code     BH2199
_publ_contact_author_name     'Professor G. Cheng'
_publ_contact_author_address
;
Institute of Transition Metallic Compounds,
Nanjing University of Information Science and Technology,
219 Ninliu Road, Nanjing 210044, Jiangsu,
People's Republic of China
;
_publ_contact_author_email     caoyuannust@yahoo.com.cn
_publ_contact_author_fax     '086 25 5873 1160'
_publ_contact_author_phone     '086 25 5873 1160'
_publ_section_title
;
Tris(tetramethylammonium)
tetra-\m~2~-sulfido-tetrasulfidoocopper(I)dimolybdenum(VI)
<i>N</i>,<i>N</i>-dimethylformamide solvate
;
loop_
    _publ_author_name
    _publ_author_address
    "Cao, Yuan"
;
Institute of Transition Metallic Compounds
Nanjing University of Information Science and Technology
219 Ninliu Road
Nanjing 210044
Jiangsu
People's Republic of China
;
    "Chen, Yulin"
;
School of Mathematics and Physics
Nanjing University of Information Science and Technology
219 Ninliu Road
Nanjing 210044
Jiangsu
People's Republic of China
;
    "Cheng, Guosheng"
;
Institute of Transition Metallic Compounds
Nanjing University of Information Science and Technology
219 Ninliu Road
Nanjing 210044
Jiangsu
People's Republic of China
;
