# Supplementary material for: Tris(tetra­methyl­ammonium) tetra-μ2-sulfido-tetra­sulfidocopper(I)dimolyb­denum(VI) N,N-dimethyl­formamide solvate
Source: Acta Crystallogr Sect E Struct Rep Online. 2008 Nov 13;64(Pt 12):m1546. doi: 10.1107/S1600536808036532 (PMC2959934; doi:10.1107/S1600536808036532)
Supplement: Supplementary file 2 [file e-64-m1546-Isup2.hkl]

# 
# h,k,l, Fc-squared, Fo-squared, sigma(Fo-squared) and status flag 
# 
data_I
_shelx_title ' 3 in P2(1)/n' 
_shelx_refln_list_code          4 
_shelx_F_calc_maximum      584.12 
_exptl_crystal_F_000      1640.00 
_reflns_d_resolution_high  0.8100 
 
loop_ 
 _symmetry_equiv_pos_as_xyz 
 'x, y, z' 
 '-x+1/2, y+1/2, -z+1/2' 
 '-x, -y, -z' 
 'x-1/2, -y-1/2, z-1/2' 
 
_cell_length_a     9.4380 
_cell_length_b    20.3360 
_cell_length_c    17.7180 
_cell_angle_alpha  90.000 
_cell_angle_beta   98.600 
_cell_angle_gamma  90.000 
 
_shelx_F_squared_multiplier     1.000 
 
loop_ 
 _refln_index_h 
 _refln_index_k 
 _refln_index_l 
 _refln_F_squared_calc 
 _refln_F_squared_meas 
 _refln_F_squared_sigma 
 _refln_observed_status 
   2   0   0   341197.13   341308.38   1228.15 o 
   4   0   0    28093.46    30232.37    420.88 o 
   6   0   0    15173.81    15806.89    136.20 o 
   8   0   0     1691.57     1709.78     98.99 o 
  10   0   0     2750.69     2979.27    133.46 o 
   1   1   0     4029.81     3904.62    161.11 o 
   2   1   0        5.26       13.70     30.85 o 
   3   1   0      136.38      222.34     72.37 o 
   4   1   0       47.96       13.19     33.24 o 
   5   1   0     9732.16     9947.40    421.90 o 
   6   1   0     6443.16     7018.34    248.50 o 
   7   1   0     2365.50     2272.56    123.05 o 
   8   1   0      181.97      203.25     59.78 o 
   9   1   0     4617.23     4979.16    199.00 o 
  10   1   0      941.32      811.71     76.05 o 
  11   1   0      771.69      654.32     97.73 o 
   0   2   0    20538.09    15611.64    271.37 o 
   1   2   0   125621.94   135256.28    546.15 o 
   2   2   0     6762.19     6928.23    362.51 o 
   3   2   0    21923.63    21362.58    559.12 o 
   4   2   0      348.58      371.89    107.49 o 
   5   2   0     8594.31     8545.51    365.92 o 
   6   2   0     4451.80     4333.68    189.10 o 
   7   2   0     3760.21     3535.63    230.06 o 
   8   2   0     1904.69     1956.54    140.02 o 
   9   2   0     1240.62     1420.60    143.33 o 
  10   2   0      336.14      329.60     70.00 o 
  11   2   0      752.22      871.07     56.53 o 
   1   3   0     1751.68     1460.30    168.59 o 
   2   3   0     7564.55     6205.27    212.66 o 
   3   3   0    19901.21    20299.30    319.84 o 
   4   3   0    11745.59    12623.19    218.46 o 
   5   3   0     2450.09     2490.98    172.00 o 
   6   3   0       77.11       72.45     17.91 o 
   7   3   0     1401.75     1380.56    107.45 o 
   8   3   0       44.59       37.59     17.17 o 
   9   3   0      245.89      207.02     77.41 o 
  10   3   0     1553.34     1511.94     87.76 o 
  11   3   0      312.13      244.19     84.41 o 
   0   4   0    31243.89    30430.69    377.87 o 
   1   4   0     3313.45     3859.22    276.15 o 
   2   4   0    39350.74    41486.77    289.12 o 
   3   4   0     2717.61     3561.57    159.07 o 
   4   4   0    14255.77    13723.33    233.14 o 
   5   4   0    11830.19    12389.37    378.55 o 
   6   4   0    10847.93    10552.60    138.24 o 
   7   4   0     7025.68     6957.93    280.24 o 
   8   4   0     4224.79     4331.29    237.23 o 
   9   4   0     3282.10     2990.30    133.67 o 
  10   4   0     1216.12     1102.54     59.80 o 
  11   4   0       25.09       16.98     29.03 o 
   1   5   0      116.80       92.87     33.80 o 
   2   5   0    15414.65    16316.51    380.26 o 
   3   5   0     2450.17     3077.34    182.69 o 
   4   5   0    22548.67    22208.08    362.51 o 
   5   5   0     6372.46     6135.29    108.21 o 
   6   5   0      461.13      494.30     43.52 o 
   7   5   0     2342.12     2139.53    155.17 o 
   8   5   0      138.07      201.69     48.78 o 
   9   5   0       72.13       62.69     30.24 o 
  10   5   0      808.47      726.58    122.27 o 
  11   5   0      294.62      288.64     41.64 o 
   0   6   0     2595.23     3152.98    262.83 o 
   1   6   0     6263.32     5666.63    271.71 o 
   2   6   0    10790.83    11127.42    438.63 o 
   3   6   0     5145.70     5692.23    257.71 o 
   4   6   0     8824.84     8514.11    384.69 o 
   5   6   0    23651.20    22040.14    182.96 o 
   6   6   0      932.56      983.68     83.94 o 
   7   6   0     3624.15     3578.98     92.50 o 
   8   6   0     2461.89     2700.19    153.95 o 
   9   6   0     1272.55     1295.63    121.38 o 
  10   6   0      115.33      113.69     28.63 o 
  11   6   0      753.25      860.93    127.08 o 
   1   7   0     4008.58     4526.88    386.06 o 
   2   7   0      925.89     1302.97     96.22 o 
   3   7   0     7904.38     8145.80    298.67 o 
   4   7   0    34764.01    37088.91    363.19 o 
   5   7   0     1414.59     1622.64    101.99 o 
   6   7   0     8070.70     7617.40    230.75 o 
   7   7   0      162.00      203.22     25.09 o 
   8   7   0      413.19      428.56     86.12 o 
   9   7   0      791.67      653.19     89.30 o 
  10   7   0      507.24      551.92     79.60 o 
  11   7   0      521.68      472.96     43.28 o 
   0   8   0    11897.39    12932.10    453.99 o 
   1   8   0     1250.90     1110.93    206.31 o 
   2   8   0    10858.31    11444.87    331.44 o 
   3   8   0       92.97       70.33     31.29 o 
   4   8   0      195.19      256.45     57.33 o 
   5   8   0     6670.02     6446.25    212.32 o 
   6   8   0     3508.62     3473.84    200.03 o 
   7   8   0      715.10      648.28     84.24 o 
   8   8   0      892.85      835.20     93.87 o 
   9   8   0        2.60      -29.62     29.62 o 
  10   8   0      331.98      321.67     76.05 o 
   1   9   0      122.85       93.23     81.11 o 
   2   9   0      459.82      476.55     57.35 o 
   3   9   0    15821.25    16198.41    283.31 o 
   4   9   0     1330.28     1129.37     97.21 o 
   5   9   0    12014.27    12631.72    122.54 o 
   6   9   0      345.62      266.72     53.69 o 
   7   9   0     1116.46      924.87     52.84 o 
   8   9   0      715.80      726.38     87.96 o 
   9   9   0        5.80        5.13      8.58 o 
  10   9   0       24.31       44.37     21.45 o 
   0  10   0     6284.04     7001.28    416.78 o 
   1  10   0     5788.94     6637.75    191.83 o 
   2  10   0     3545.31     3435.27    281.95 o 
   3  10   0     6602.00     6757.22    225.97 o 
   4  10   0        6.88       49.10     29.52 o 
   5  10   0      258.97      246.90     34.81 o 
   6  10   0     4144.77     4309.79    114.01 o 
   7  10   0     1372.69     1210.84     82.78 o 
   8  10   0     2748.60     2776.45    148.14 o 
   9  10   0      897.54      894.28    121.07 o 
  10  10   0      185.49      192.83     69.03 o 
   1  11   0    16790.78    16080.99    334.52 o 
   2  11   0     2321.74     2468.96    114.96 o 
   3  11   0     6365.44     6963.05    256.69 o 
   4  11   0     3465.04     3850.00    128.00 o 
   5  11   0      594.03      551.78     41.85 o 
   6  11   0      256.91      241.06     43.95 o 
   7  11   0      368.45      307.38     36.98 o 
   8  11   0       82.83      129.96     21.93 o 
   9  11   0      270.56      283.81     33.73 o 
  10  11   0        3.60       14.73     17.55 o 
   0  12   0       24.33      -39.08     82.88 o 
   1  12   0      595.64      509.90     94.48 o 
   2  12   0     8241.64     8010.63    199.00 o 
   3  12   0      581.85      636.19    118.00 o 
   4  12   0     2475.72     2155.92    101.14 o 
   5  12   0      771.15      822.46     66.25 o 
   6  12   0     3582.22     3702.88    142.34 o 
   7  12   0     6300.52     5982.37    131.42 o 
   8  12   0     7050.27     6946.32    144.39 o 
   9  12   0      906.79      822.43    108.55 o 
  10  12   0      412.88      484.43     48.47 o 
   1  13   0      144.06      173.35     25.15 o 
   2  13   0    21778.55    21546.22    197.64 o 
   3  13   0       16.44       19.10      8.71 o 
   4  13   0     1090.78     1146.26    120.60 o 
   5  13   0      246.67      258.23     60.13 o 
   6  13   0     1688.36     1886.87     53.45 o 
   7  13   0      491.67      405.72     49.80 o 
   8  13   0       10.11      -15.44     18.01 o 
   9  13   0      182.09      144.46     70.78 o 
   0  14   0     6125.32     7364.12    258.74 o 
   1  14   0     1778.37     1838.40     58.85 o 
   2  14   0     2271.35     2287.71     73.56 o 
   3  14   0     5536.15     5270.67    126.30 o 
   4  14   0       21.94       80.77     37.64 o 
   5  14   0     5568.10     5613.72    177.16 o 
   6  14   0      222.22      191.00     30.38 o 
   7  14   0    10311.97    10379.20    314.04 o 
   8  14   0      624.05      553.86     60.59 o 
   9  14   0     4209.76     4455.54    143.02 o 
   1  15   0      735.22      904.35    133.67 o 
   2  15   0     1714.64     1558.23    127.39 o 
   3  15   0     2520.50     2547.13    118.34 o 
   4  15   0     4110.76     4546.00    247.81 o 
   5  15   0        3.37      -16.39     16.39 o 
   6  15   0      543.05      428.15     44.44 o 
   7  15   0      201.23      181.86     35.24 o 
   8  15   0       63.54       21.17     42.70 o 
   9  15   0       82.65       97.04     50.65 o 
   0  16   0     5829.04     5476.16    151.90 o 
   1  16   0     2049.89     1931.45    146.47 o 
   2  16   0     3836.62     4225.82    174.77 o 
   3  16   0      940.37      939.31     65.30 o 
   4  16   0     8233.36     8186.08    187.06 o 
   5  16   0      378.72      401.38     34.41 o 
   6  16   0     4285.81     4317.64    233.14 o 
   7  16   0      402.36      522.94     71.34 o 
   8  16   0     2792.92     2867.41    189.24 o 
   1  17   0       17.78       17.76      7.52 o 
   2  17   0     1218.12     1233.20     85.13 o 
   3  17   0     2234.15     2068.84    115.68 o 
   4  17   0      967.39     1022.12    133.91 o 
   5  17   0     1510.36     1314.89    140.43 o 
   6  17   0      295.41      342.57     37.21 o 
   7  17   0      162.23      180.83     27.20 o 
   8  17   0       94.98       49.74     47.01 o 
   0  18   0     5006.97     4864.81    228.70 o 
   1  18   0     3304.49     3315.60    201.22 o 
   2  18   0     3771.28     4000.53    152.58 o 
   3  18   0     7804.74     7968.30    270.68 o 
   4  18   0      185.69      196.41     45.13 o 
   5  18   0     3015.69     3322.05    161.80 o 
   6  18   0      345.42      280.76     36.79 o 
   7  18   0      522.39      625.00     73.56 o 
   8  18   0      398.59      436.17     35.06 o 
   1  19   0      192.19      275.35     67.34 o 
   2  19   0      270.80      360.56     78.51 o 
   3  19   0     3295.65     3428.44    220.17 o 
   4  19   0       16.76       53.19     21.96 o 
   5  19   0      951.21      797.38     97.42 o 
   6  19   0      636.49      687.02     75.44 o 
   7  19   0       41.28       41.80     19.46 o 
   0  20   0     1088.43     1021.91     75.33 o 
   1  20   0      563.62      544.65     80.63 o 
   2  20   0     6026.10     6473.22    103.77 o 
   3  20   0       17.48       27.07      6.23 o 
   4  20   0     1428.89     1496.38    156.78 o 
   5  20   0        1.41       -4.66      4.66 o 
   6  20   0        6.07       -3.22      7.18 o 
   1  21   0        2.76       15.09     16.02 o 
   2  21   0      711.82      830.04     77.93 o 
   3  21   0      847.99      801.30    123.84 o 
   4  21   0     1070.32      977.26    141.66 o 
   5  21   0       54.27       45.39     26.82 o 
   6  21   0      105.73       57.86     40.64 o 
   0  22   0      104.44       84.42     34.51 o 
   1  22   0     1934.71     2032.46     77.08 o 
   2  22   0        3.38      -16.02     16.02 o 
   3  22   0     1238.94     1283.14    157.50 o 
   4  22   0       31.26       -8.48     37.20 o 
   5  22   0       12.77        0.48     28.06 o 
   1  23   0      285.75      328.75     59.75 o 
   2  23   0      170.34      225.07     34.45 o 
   3  23   0        1.75       28.10     15.39 o 
   4  23   0      392.09      468.32     86.46 o 
   0  24   0       65.00       64.71     38.54 o 
   1  24   0      715.92      647.87     73.97 o 
   2  24   0       54.93       23.48     47.61 o 
   3  24   0       22.00       52.81     26.55 o 
   1  25   0       43.10       13.10     30.46 o 
 -11   0   1      509.02      484.60    148.62 o 
  -9   0   1       64.17       64.86     65.21 o 
  -7   0   1     1515.28     1352.09    210.92 o 
  -5   0   1    18646.64    17486.29    282.63 o 
  -3   0   1      756.38      894.11    202.52 o 
  -1   0   1    80773.95    83051.02    867.01 o 
   1   0   1   105826.80   106721.77   1318.61 o 
   3   0   1     2553.73     3420.93    388.79 o 
   5   0   1     5327.21     5362.49    450.23 o 
   7   0   1      298.70      245.26    117.29 o 
   9   0   1      124.23       82.31     73.81 o 
  11   0   1        1.28       15.48      7.43 o 
 -11   1   1      535.36      458.35    136.20 o 
 -10   1   1     2575.39     2519.38    229.28 o 
  -9   1   1     5443.44     5114.68    119.47 o 
  -8   1   1     2689.17     2654.35    195.73 o 
  -7   1   1      822.54      752.08    155.07 o 
  -6   1   1     4223.02     4082.80    158.04 o 
  -5   1   1       19.16      -61.65     61.65 o 
  -4   1   1      762.15      892.92    113.43 o 
  -3   1   1     6564.19     6585.18    231.77 o 
  -2   1   1     4601.30     6065.66    438.97 o 
  -1   1   1    13985.14    16266.34    436.92 o 
   0   1   1     2647.71     1417.19    289.63 o 
   1   1   1    23575.89    23688.49    364.21 o 
   2   1   1    31159.66    33712.70    427.36 o 
   3   1   1      312.79      246.42    131.08 o 
   4   1   1     7811.26     8653.72    332.81 o 
   5   1   1     5649.38     5817.84    381.96 o 
   6   1   1    21841.72    21776.29    224.26 o 
   7   1   1     2958.79     2770.47    263.24 o 
   8   1   1      247.16      359.88     83.15 o 
   9   1   1      198.94      174.13     32.98 o 
  10   1   1      864.36      932.62    150.60 o 
  11   1   1        1.90        9.44     17.06 o 
 -11   2   1       40.33       46.99     20.32 o 
 -10   2   1       85.68      123.33     36.06 o 
  -9   2   1      125.20       48.93     37.01 o 
  -8   2   1      451.14      529.15     95.37 o 
  -7   2   1     7086.54     7366.51    206.51 o 
  -6   2   1     9294.02     9417.98    187.06 o 
  -5   2   1     3310.73       30.14    394.42 o 
  -4   2   1      961.79      991.40    118.68 o 
  -3   2   1     8510.57     8145.46    257.03 o 
  -2   2   1     4356.42     4927.96    258.05 o 
  -1   2   1     1575.03     2022.59    344.82 o 
   0   2   1    65291.49    67307.96    452.62 o 
   1   2   1    20282.13    23565.95    287.41 o 
   2   2   1    43234.50    41550.95    550.59 o 
   3   2   1      676.63      467.09    180.06 o 
   4   2   1     9227.79     9103.95    369.67 o 
   5   2   1      131.69       96.86     53.85 o 
   6   2   1      837.41      663.40    104.18 o 
   7   2   1        1.79      -13.55     13.55 o 
   8   2   1      363.13      325.47     87.61 o 
   9   2   1      698.43      556.56    123.05 o 
  10   2   1      267.78      336.58     86.75 o 
  11   2   1        3.79       -7.45     12.27 o 
 -11   3   1     1231.88     1152.65    131.93 o 
 -10   3   1      355.62      275.49    107.48 o 
  -9   3   1     1667.96     1590.28     76.67 o 
  -8   3   1     1459.72     1610.59     89.06 o 
  -7   3   1      635.11      662.72    136.57 o 
  -6   3   1     8358.28     8384.40    129.37 o 
  -5   3   1      720.66      825.61    260.58 o 
  -4   3   1    15234.87    14835.77    414.05 o 
  -3   3   1     3965.42     3720.63    317.45 o 
  -2   3   1     5257.35     4799.96    295.94 o 
  -1   3   1      678.17      707.30    143.98 o 
   0   3   1    34473.15    37131.92    377.52 o 
   1   3   1     3606.21     5064.16    462.52 o 
   2   3   1     4908.97     5316.41    263.52 o 
   3   3   1     9829.79    10699.04    368.65 o 
   4   3   1      540.44      612.74    253.65 o 
   5   3   1      886.07      835.03    145.07 o 
   6   3   1     1129.94     1041.27    133.23 o 
   7   3   1      305.64      273.12     42.25 o 
   8   3   1     1568.32     1793.00    133.70 o 
   9   3   1      560.75      527.31    128.38 o 
  10   3   1     1656.67     1754.09     98.41 o 
  11   3   1      898.47      990.30    136.64 o 
 -11   4   1      574.38      574.96     94.28 o 
 -10   4   1       70.27       32.49     54.22 o 
  -9   4   1      641.17      617.32     67.93 o 
  -8   4   1     1469.79     1344.72    144.87 o 
  -7   4   1     6839.28     6617.95    178.18 o 
  -6   4   1     6255.71     6843.23    155.99 o 
  -5   4   1    22118.88    22427.23    188.76 o 
  -4   4   1     3986.07     3988.25    417.46 o 
  -3   4   1    17121.00    15959.81    410.64 o 
  -2   4   1    82884.66    80240.75    464.23 o 
  -1   4   1     9632.30     9892.79    519.18 o 
   0   4   1    64773.01    64356.04    554.34 o 
   1   4   1     9971.92     9541.21    295.26 o 
   2   4   1    34615.80    36475.18    409.61 o 
   3   4   1     5498.19     5446.12    381.96 o 
   4   4   1     5077.93     5096.24    407.22 o 
   5   4   1     4796.56     5572.08    317.79 o 
   6   4   1      342.59      368.58     43.86 o 
   7   4   1     1072.83     1022.53     76.87 o 
   8   4   1      391.86      263.29    112.65 o 
   9   4   1        4.16       -3.75     11.08 o 
  10   4   1      514.60      589.74     60.96 o 
  11   4   1      468.96      546.69    119.78 o 
 -11   5   1      420.66      358.75     42.87 o 
 -10   5   1        4.96       16.48     10.69 o 
  -9   5   1      342.66      319.70     59.09 o 
  -8   5   1       48.03       10.56     34.23 o 
  -7   5   1     4267.62     4043.88    123.57 o 
  -6   5   1      683.15      660.26    130.32 o 
  -5   5   1     5287.37     5518.83    258.74 o 
  -4   5   1       16.82       28.09     61.06 o 
  -3   5   1    34985.50    35664.15    387.08 o 
  -2   5   1     7907.34     7706.49    265.22 o 
  -1   5   1    31976.10    32447.00    616.46 o 
   0   5   1    25707.01    28793.60    338.61 o 
   1   5   1    52194.82    54302.13    651.28 o 
   2   5   1     6584.88     5585.39    263.18 o 
   3   5   1      637.58      511.67    240.24 o 
   4   5   1      838.24      788.60    244.91 o 
   5   5   1     2424.04     2365.44     98.10 o 
   6   5   1     6004.04     6320.98    187.40 o 
   7   5   1     4209.20     4108.06    268.64 o 
   8   5   1      578.88      526.32     57.14 o 
   9   5   1     1771.19     1773.27    172.72 o 
  10   5   1      358.29      302.36     82.43 o 
  11   5   1     1406.92     1373.36    141.79 o 
 -11   6   1      293.81      316.63     48.59 o 
 -10   6   1     1070.30     1061.51    162.96 o 
  -9   6   1        0.71       12.43      9.10 o 
  -8   6   1     1037.97     1134.52    135.21 o 
  -7   6   1      870.38      881.55    129.98 o 
  -6   6   1     4378.44     3964.01    207.19 o 
  -5   6   1      758.54      716.92    113.29 o 
  -4   6   1    18198.63    19848.38    407.22 o 
  -3   6   1     7494.44     8192.22    396.64 o 
  -2   6   1     9518.95     8551.99    229.72 o 
  -1   6   1     8129.63     8045.44    309.26 o 
   0   6   1     2261.67     2293.92    210.54 o 
   1   6   1     1097.02      834.00    149.30 o 
   2   6   1     3057.83     2950.77    372.98 o 
   3   6   1     5032.26     5079.18    489.83 o 
   4   6   1     1704.87     1547.20    285.46 o 
   5   6   1     1854.71     2156.77    128.04 o 
   6   6   1    13682.75    12617.38    132.10 o 
   7   6   1      146.99      171.47     52.01 o 
   8   6   1      250.92      150.76     34.82 o 
   9   6   1        1.00        1.14      8.40 o 
  10   6   1     1732.93     1891.96    188.56 o 
  11   6   1       47.17       27.64     44.59 o 
 -11   7   1      885.68      829.74     95.13 o 
 -10   7   1      129.96      178.18     52.38 o 
  -9   7   1     1406.13     1617.83    187.40 o 
  -8   7   1      256.76      233.37     87.58 o 
  -7   7   1      803.69      849.81     76.90 o 
  -6   7   1     1046.02     1066.76    151.28 o 
  -5   7   1     2467.67     2798.46    226.72 o 
  -4   7   1    14850.31    14549.38    367.63 o 
  -3   7   1      275.03      277.88    119.81 o 
  -2   7   1    21267.38    21505.60    447.16 o 
  -1   7   1    43501.69    39438.37    411.66 o 
   0   7   1     2013.12     2139.06    409.47 o 
   1   7   1      289.48      188.78    122.54 o 
   2   7   1     7267.97     7520.12    270.68 o 
   3   7   1     3496.64     3373.86    249.42 o 
   4   7   1       89.64       60.58     75.00 o 
   5   7   1    12054.73    12114.25    200.37 o 
   6   7   1     1147.76     1222.65     76.05 o 
   7   7   1     3138.58     3198.48    258.70 o 
   8   7   1     2787.47     2944.69    128.89 o 
   9   7   1      922.93      878.58     85.23 o 
  10   7   1      625.27      548.23    157.26 o 
 -10   8   1       30.28       35.54     23.57 o 
  -9   8   1      953.13      816.76    119.88 o 
  -8   8   1      136.39       47.51     53.04 o 
  -7   8   1      638.89      572.53    105.10 o 
  -6   8   1      524.60      648.93     99.50 o 
  -5   8   1     4189.66     4069.83    198.66 o 
  -4   8   1      488.16      813.39    150.43 o 
  -3   8   1      656.32      659.58    154.32 o 
  -2   8   1      937.77     1037.03    279.76 o 
  -1   8   1     6265.53     7098.22    465.59 o 
   0   8   1      670.99      671.52    192.38 o 
   1   8   1    16520.03    15916.46    414.39 o 
   2   8   1     3376.79     3444.49    407.90 o 
   3   8   1     4480.67     4604.37    365.58 o 
   4   8   1     5774.52     5641.37    253.62 o 
   5   8   1     3844.67     4293.06    168.28 o 
   6   8   1     3090.96     3448.58    243.38 o 
   7   8   1     3633.43     3572.49    144.05 o 
   8   8   1      549.13      621.14     77.21 o 
   9   8   1      731.00      696.30    146.50 o 
  10   8   1      730.71      653.40    103.97 o 
 -10   9   1      230.00      251.71     94.14 o 
  -9   9   1       34.32       44.25     27.51 o 
  -8   9   1     2828.09     2575.19    236.04 o 
  -7   9   1      358.42      298.90    106.60 o 
  -6   9   1       61.42       48.36     51.97 o 
  -5   9   1     1061.26      943.47     91.34 o 
  -4   9   1     3904.06     4027.84    117.08 o 
  -3   9   1     1306.61     1383.29    202.66 o 
  -2   9   1     1828.95     1953.40    177.50 o 
  -1   9   1     3110.08     2985.72    206.24 o 
   0   9   1     6483.98     6734.00    360.46 o 
   1   9   1     3413.28     3113.73    386.81 o 
   2   9   1    24058.96    25827.00    313.69 o 
   3   9   1     3013.43     3008.59    199.17 o 
   4   9   1    16101.69    15082.90    140.97 o 
   5   9   1     3358.31     3416.84    254.98 o 
   6   9   1     6144.32     5503.81    198.32 o 
   7   9   1     2970.83     3150.90    133.98 o 
   8   9   1     2960.49     3316.11    213.34 o 
   9   9   1     1144.15     1141.31     89.12 o 
  10   9   1       20.42       -4.16     15.56 o 
 -10  10   1       16.64       28.53     30.40 o 
  -9  10   1      481.31      436.99    140.16 o 
  -8  10   1      594.52      505.05     94.48 o 
  -7  10   1     5281.47     5518.14    328.37 o 
  -6  10   1        2.60      -14.12     22.83 o 
  -5  10   1     2004.34     2216.17    206.14 o 
  -4  10   1     4541.94     4005.31    150.87 o 
  -3  10   1      330.95      189.92     48.10 o 
  -2  10   1        4.06        1.93     12.00 o 
  -1  10   1       16.25       26.85     46.15 o 
   0  10   1     1398.08     1050.21    220.37 o 
   1  10   1     3177.62       32.70    440.47 o 
   2  10   1    16546.73    15795.63    353.63 o 
   3  10   1        3.48        2.74      3.29 o 
   4  10   1      192.09      276.42     97.37 o 
   5  10   1     1278.81     1431.73    147.60 o 
   6  10   1       61.30       28.15     57.20 o 
   7  10   1     4289.53     4527.91    148.14 o 
   8  10   1      132.38       99.34     74.55 o 
   9  10   1     1541.57     1771.91     77.79 o 
  10  10   1       23.25       11.79     13.40 o 
 -10  11   1      242.68      198.48     74.01 o 
  -9  11   1      676.80      573.35    140.56 o 
  -8  11   1      149.43      196.74     75.38 o 
  -7  11   1     4163.71     3826.45    249.18 o 
  -6  11   1     1708.51     1686.81     75.64 o 
  -5  11   1       42.56       64.80     27.16 o 
  -4  11   1        4.18       14.22     12.92 o 
  -3  11   1      728.68      691.83    108.99 o 
  -2  11   1    12656.09    13095.26    434.19 o 
  -1  11   1     1138.63     1270.68    172.41 o 
   0  11   1     2789.77     2861.95    179.51 o 
   1  11   1    14283.10    14686.26    298.67 o 
   2  11   1     6455.16     6689.63    257.71 o 
   3  11   1    16933.01    16797.46    224.60 o 
   4  11   1     5839.12     5088.73    241.33 o 
   5  11   1     1757.88     1851.58    155.65 o 
   6  11   1     3825.52     3969.81    185.01 o 
   7  11   1     1436.66     1498.22     73.39 o 
   8  11   1       48.40       51.03     35.05 o 
   9  11   1      993.71     1134.62    146.09 o 
  10  11   1        0.97        1.47      7.25 o 
 -10  12   1      120.80      169.91     52.24 o 
  -9  12   1      668.32      637.15    113.74 o 
  -8  12   1     2630.40     2375.51    202.04 o 
  -7  12   1     4828.79     4943.32    176.13 o 
  -6  12   1     2917.20     3188.82    237.98 o 
  -5  12   1     4828.02     4810.54    300.04 o 
  -4  12   1       21.80       -1.20     22.45 o 
  -3  12   1     8461.20     8631.19    226.99 o 
  -2  12   1      196.81      138.58     45.18 o 
  -1  12   1        4.66       -6.04     13.17 o 
   0  12   1     1308.32     1231.73    216.14 o 
   1  12   1     1139.83     1314.68    110.19 o 
   2  12   1      432.19      502.63    133.77 o 
   3  12   1     6630.05     7147.03    166.58 o 
   4  12   1      274.62      360.83     89.91 o 
   5  12   1        2.52        0.37     18.81 o 
   6  12   1     2115.15     1740.57     91.38 o 
   7  12   1      899.32      795.94     72.91 o 
   8  12   1     3445.86     3851.71    109.57 o 
   9  12   1      238.91      284.80     84.44 o 
  10  12   1       33.08      -20.92     45.03 o 
  -9  13   1        1.77       -3.84      7.46 o 
  -8  13   1      543.83      466.00     84.52 o 
  -7  13   1      887.22      843.12    118.04 o 
  -6  13   1     7667.62     7519.78    174.43 o 
  -5  13   1       34.23       69.35     23.25 o 
  -4  13   1     4953.05     5291.49    201.39 o 
  -3  13   1     4795.56     4472.95    236.21 o 
  -2  13   1     4208.44     4308.77    199.00 o 
  -1  13   1    14448.81    14679.78    156.33 o 
   0  13   1     9907.11     9169.48    214.36 o 
   1  13   1     2370.36     2409.16    163.03 o 
   2  13   1     1754.78     1870.08    179.61 o 
   3  13   1     1701.58     1460.13    129.20 o 
   4  13   1     2328.90     2375.54    150.16 o 
   5  13   1     2080.42     2128.82    198.12 o 
   6  13   1        4.42       -1.37      3.72 o 
   7  13   1      451.19      376.33     54.68 o 
   8  13   1      277.29      219.46     57.28 o 
   9  13   1       85.81      135.64     56.78 o 
  -9  14   1      199.00      235.65     62.56 o 
  -8  14   1     3825.14     4231.62    243.04 o 
  -7  14   1      230.65      229.03     93.04 o 
  -6  14   1     5564.52     5650.24    164.19 o 
  -5  14   1      384.21      390.91     93.97 o 
  -4  14   1     3266.69     3618.91    267.61 o 
  -3  14   1       69.99       16.02     30.71 o 
  -2  14   1     1934.42     1670.60    205.56 o 
  -1  14   1       74.46       94.53     21.36 o 
   0  14   1      803.65      852.33    100.80 o 
   1  14   1     4446.44     4180.42    218.12 o 
   2  14   1      635.24      737.78    135.89 o 
   3  14   1      114.56      124.35     43.81 o 
   4  14   1     2297.05     2509.31    195.83 o 
   5  14   1       77.66       89.05     22.41 o 
   6  14   1     1438.55     1511.50    190.40 o 
   7  14   1      230.91      305.68     40.38 o 
   8  14   1     3332.72     3085.12    166.58 o 
   9  14   1       59.15       82.23     60.42 o 
  -9  15   1        0.70       -8.12     18.41 o 
  -8  15   1      495.36      640.87    135.58 o 
  -7  15   1       12.08      -21.46     32.10 o 
  -6  15   1      343.99      279.08     82.10 o 
  -5  15   1     5517.70     5167.93    260.44 o 
  -4  15   1     1052.45     1180.60     74.07 o 
  -3  15   1     5766.53     5973.15    169.31 o 
  -2  15   1     3960.25     4327.20    250.55 o 
  -1  15   1     4563.18     4317.98    131.42 o 
   0  15   1     2179.31     1866.90    128.17 o 
   1  15   1       74.36       41.03     41.35 o 
   2  15   1      563.40      627.97    107.69 o 
   3  15   1     1557.98     1593.63    140.05 o 
   4  15   1       29.04       19.33     21.94 o 
   5  15   1       34.10       70.22     37.78 o 
   6  15   1      113.19       92.04     73.41 o 
   7  15   1       95.59       57.78     24.07 o 
   8  15   1      306.63      277.32     53.00 o 
   9  15   1      248.55      283.42     86.33 o 
  -8  16   1      117.64      123.12     62.90 o 
  -7  16   1     1475.87     1468.08    181.36 o 
  -6  16   1       23.89       47.20     23.79 o 
  -5  16   1     3032.77     3296.14    154.87 o 
  -4  16   1       45.81       36.59     53.86 o 
  -3  16   1     3576.94     3829.52    119.81 o 
  -2  16   1       12.15        5.97      8.56 o 
  -1  16   1     1937.83     2180.36    147.36 o 
   0  16   1      130.89      166.97     62.30 o 
   1  16   1      188.54      218.54     56.04 o 
   2  16   1     4151.60     4325.15    118.45 o 
   3  16   1     2526.73     2504.63    203.30 o 
   4  16   1      593.29      548.78    119.54 o 
   5  16   1     3267.47     3116.01    201.97 o 
   6  16   1      522.71      482.08    129.61 o 
   7  16   1      911.42      955.08     77.86 o 
   8  16   1      213.43      223.79     82.42 o 
  -8  17   1       63.91       90.03     35.96 o 
  -7  17   1      860.71      819.12    146.81 o 
  -6  17   1      725.02      879.40    124.08 o 
  -5  17   1     1019.46      807.65    126.19 o 
  -4  17   1     5284.92     5110.92    228.02 o 
  -3  17   1      275.36      258.18     50.10 o 
  -2  17   1     4582.33     4757.63    147.80 o 
  -1  17   1      690.74      584.48     75.03 o 
   0  17   1        1.66       -2.11      7.65 o 
   1  17   1     3294.16     3226.13    260.96 o 
   2  17   1      461.05      380.70     74.96 o 
   3  17   1     3012.78     2878.13    186.10 o 
   4  17   1      501.91      463.88     76.80 o 
   5  17   1     1668.87     1520.03    107.73 o 
   6  17   1        8.26       12.43     27.44 o 
   7  17   1       17.59        0.24     31.40 o 
   8  17   1       96.90      104.15     55.52 o 
  -8  18   1      202.25      221.50     58.02 o 
  -7  18   1       19.65       19.86     34.61 o 
  -6  18   1      240.19      143.47     34.56 o 
  -5  18   1        3.47        1.12      3.65 o 
  -4  18   1     1641.64     1775.90    143.60 o 
  -3  18   1      685.10      786.38     86.26 o 
  -2  18   1     6471.67     6302.89    249.52 o 
  -1  18   1     1612.87     1531.23     73.46 o 
   0  18   1     1590.85     1518.53    148.11 o 
   1  18   1      424.65      399.88     45.74 o 
   2  18   1     3330.77     3370.86    118.48 o 
   3  18   1     3739.14     3406.12    210.92 o 
   4  18   1     4256.15     4020.67    127.66 o 
   5  18   1       33.99       25.14     21.71 o 
   6  18   1      182.34      165.51     48.35 o 
   7  18   1      714.91      613.19    112.88 o 
  -7  19   1       22.75       30.72     21.23 o 
  -6  19   1     1340.39     1549.08     94.82 o 
  -5  19   1       26.13        5.31     38.08 o 
  -4  19   1      330.99      292.72     52.89 o 
  -3  19   1      134.14       87.13     68.30 o 
  -2  19   1      808.77      722.96     81.82 o 
  -1  19   1       22.69       26.83     23.38 o 
   0  19   1      974.64     1045.02     94.86 o 
   1  19   1      573.12      523.82     63.93 o 
   2  19   1     2306.41     2267.54    196.00 o 
   3  19   1        5.74        1.17     10.76 o 
   4  19   1     4606.08     5023.20    214.70 o 
   5  19   1       28.88      -42.26     42.26 o 
   6  19   1      284.39      289.19     58.85 o 
   7  19   1       33.58       13.28     18.60 o 
  -7  20   1       31.95       31.08     32.64 o 
  -6  20   1        0.56        3.45      1.91 o 
  -5  20   1        9.99       12.09     12.18 o 
  -4  20   1        0.36       22.08     14.89 o 
  -3  20   1     2901.24     3193.87    251.23 o 
  -2  20   1        0.14        6.40     15.76 o 
  -1  20   1      845.22      778.70    142.10 o 
   0  20   1       21.89       20.45     22.25 o 
   1  20   1     1285.63     1373.70    132.54 o 
   2  20   1       53.86       74.31     33.00 o 
   3  20   1     2852.97     2622.02    150.87 o 
   4  20   1      110.22      165.41     48.93 o 
   5  20   1       14.93       17.97     18.93 o 
   6  20   1      220.61      224.73     99.96 o 
  -6  21   1       46.47       17.66     52.99 o 
  -5  21   1       14.78       50.00     18.86 o 
  -4  21   1     1048.75     1042.39    121.04 o 
  -3  21   1      135.50       72.43     67.08 o 
  -2  21   1      673.41      805.53    111.69 o 
  -1  21   1      369.61      426.92    120.36 o 
   0  21   1      972.32      880.25     99.26 o 
   1  21   1     1201.07     1059.25     87.93 o 
   2  21   1       92.97      141.04     54.24 o 
   3  21   1     2336.48     2125.20    212.42 o 
   4  21   1       99.65      131.27     55.48 o 
   5  21   1      838.46      801.78     90.66 o 
   6  21   1       55.25       98.21     15.48 o 
  -5  22   1       29.48       73.32     34.00 o 
  -4  22   1       64.24       89.67     20.74 o 
  -3  22   1       39.36       80.85     18.16 o 
  -2  22   1      473.49      368.62     93.80 o 
  -1  22   1      110.28      139.20     55.17 o 
   0  22   1     1242.00     1147.73    178.25 o 
   1  22   1      379.52      361.24     52.23 o 
   2  22   1      949.86      828.88    128.72 o 
   3  22   1      380.86      325.51    116.23 o 
   4  22   1        0.83        3.32     13.79 o 
   5  22   1       35.09       32.61     34.33 o 
  -4  23   1       10.16        5.80     33.04 o 
  -3  23   1      634.75      609.64     83.80 o 
  -2  23   1     1074.30     1103.83    106.67 o 
  -1  23   1      793.07      835.88    128.72 o 
   0  23   1        1.40       16.74     11.85 o 
   1  23   1      252.21      183.36     70.99 o 
   2  23   1       20.85       26.18     47.49 o 
   3  23   1        9.35      -21.26     25.32 o 
   4  23   1      720.36      824.51    121.42 o 
  -3  24   1        2.75       22.54     16.26 o 
  -2  24   1       42.51       27.35     22.39 o 
  -1  24   1       69.36       43.34     22.75 o 
   0  24   1      799.49      730.47     59.84 o 
   1  24   1       25.68       58.37     46.14 o 
   2  24   1      165.28       97.78     30.98 o 
   3  24   1        9.21       25.46     18.04 o 
   0  25   1      145.75       97.17     27.61 o 
 -10   0   2      183.87      278.92    111.35 o 
  -8   0   2     1266.55     1159.57    200.61 o 
  -6   0   2     2907.26     2516.82    219.93 o 
  -4   0   2     7309.13     6843.23    277.51 o 
  -2   0   2     5284.23     3949.33    259.42 o 
   0   0   2     9765.81     9289.98    252.59 o 
   2   0   2     2725.34     3391.85    457.77 o 
   4   0   2       20.71       20.21     26.15 o 
   6   0   2      203.66      208.13     74.16 o 
   8   0   2     4182.03     4557.26    155.31 o 
  10   0   2     1576.92     1461.39    217.23 o 
 -11   1   2      559.85      673.26     84.65 o 
 -10   1   2     1022.07     1128.31    161.18 o 
  -9   1   2     3453.34     3322.73    181.66 o 
  -8   1   2     2609.46     2472.65    116.30 o 
  -7   1   2     4284.96     4489.34    114.69 o 
  -6   1   2    11554.62    12218.70    183.30 o 
  -5   1   2     4934.45     5109.90    501.09 o 
  -4   1   2     4981.40     4840.24    335.88 o 
  -3   1   2    27786.55    26181.31    465.25 o 
  -2   1   2     5628.59     6812.85    267.95 o 
  -1   1   2     1246.45      790.99    136.74 o 
   0   1   2     9714.17     8179.59    291.17 o 
   1   1   2     1024.88     1725.45    342.09 o 
   2   1   2     1180.22     1293.07    321.27 o 
   3   1   2     4245.90     4507.09    287.41 o 
   4   1   2     4978.52     4427.90    412.68 o 
   5   1   2     4001.82     4275.32    454.67 o 
   6   1   2      990.15      843.22    131.14 o 
   7   1   2     6323.52     6368.77    134.49 o 
   8   1   2      238.47      239.41     47.95 o 
   9   1   2        0.23      -15.26     15.26 o 
  10   1   2        2.67      -16.15     16.15 o 
  11   1   2       23.71        5.46     14.22 o 
 -11   2   2       77.01       56.20     57.80 o 
 -10   2   2      929.32      952.99    105.47 o 
  -9   2   2      769.39      831.72    103.22 o 
  -8   2   2      686.43      581.34    117.80 o 
  -7   2   2     1004.03      968.76     95.75 o 
  -6   2   2     5950.76     5529.41    163.84 o 
  -5   2   2     3603.63     4533.37    285.02 o 
  -4   2   2      904.26     1082.94    274.61 o 
  -3   2   2    12700.08    13378.58    481.98 o 
  -2   2   2     2027.00     1421.38    313.22 o 
  -1   2   2      440.67      269.22    156.63 o 
   0   2   2    22100.02    21687.54    320.18 o 
   1   2   2     4015.81     3751.70    253.96 o 
   2   2   2     2324.86     1624.52    290.00 o 
   3   2   2       40.15       12.80     19.17 o 
   4   2   2      121.97      197.57     95.71 o 
   5   2   2       27.32       24.75     82.01 o 
   6   2   2     4831.27     4977.80    274.78 o 
   7   2   2        2.25      -12.07     17.86 o 
   8   2   2      187.46      153.55     73.34 o 
   9   2   2      198.18      249.79     55.97 o 
  10   2   2       17.04       27.18     17.43 o 
  11   2   2      324.88      364.79     62.19 o 
 -11   3   2        0.43       33.23     18.28 o 
 -10   3   2      940.25     1120.70     94.72 o 
  -9   3   2      296.88      330.72     91.61 o 
  -8   3   2      717.93      808.03     75.85 o 
  -7   3   2     3281.01     3116.49    115.34 o 
  -6   3   2      140.21      177.71     29.10 o 
  -5   3   2    19930.85    21274.17    445.11 o 
  -4   3   2     8493.19     8047.49    399.37 o 
  -3   3   2     3613.69     3603.21    275.46 o 
  -2   3   2     1340.59     1412.00    178.18 o 
  -1   3   2   103458.51   108538.38    582.33 o 
   0   3   2     3763.82     3076.62    427.77 o 
   1   3   2   116421.52     1085.33    717.23 o 
   2   3   2      670.72      459.45    197.57 o 
   3   3   2     2879.12     3485.79    493.24 o 
   4   3   2      584.33      438.69    117.90 o 
   5   3   2      715.31      620.90    141.08 o 
   6   3   2     4855.91     5032.07    172.38 o 
   7   3   2       15.01       75.68     49.84 o 
   8   3   2      431.43      298.52     50.48 o 
   9   3   2      631.20      584.75    110.36 o 
  10   3   2       11.27      -12.63     19.29 o 
  11   3   2      156.46      216.14     34.98 o 
 -11   4   2      434.55      308.01    111.27 o 
 -10   4   2       37.51       24.89     17.74 o 
  -9   4   2     1082.01     1271.57    159.37 o 
  -8   4   2     4746.62     4682.20    287.41 o 
  -7   4   2        2.68      -17.30     17.30 o 
  -6   4   2        7.03      -30.82     30.82 o 
  -5   4   2     2231.52     2147.56    136.95 o 
  -4   4   2      294.14      348.75    107.11 o 
  -3   4   2      481.94      473.44    172.51 o 
  -2   4   2    10382.26    10352.24    323.25 o 
  -1   4   2    45793.75    48901.76    547.51 o 
   0   4   2     4994.98     4129.56    364.21 o 
   1   4   2    40195.66    39874.61    381.62 o 
   2   4   2     5190.67     4867.89    343.39 o 
   3   4   2    25486.37    23570.38    458.08 o 
   4   4   2      300.97      394.63    193.10 o 
   5   4   2    13164.68    12633.77    191.49 o 
   6   4   2       31.70       20.15     43.36 o 
   7   4   2     1288.48     1440.81    146.61 o 
   8   4   2     1568.58     1678.18    194.19 o 
   9   4   2      233.74      201.65     36.77 o 
  10   4   2        1.51       13.71     10.62 o 
  11   4   2       69.95       96.23     36.26 o 
 -11   5   2        2.68       10.82     10.34 o 
 -10   5   2      140.35      133.08     37.54 o 
  -9   5   2       36.50       14.53     39.12 o 
  -8   5   2     1730.01     1816.39    106.36 o 
  -7   5   2      319.87      241.84     67.81 o 
  -6   5   2     1332.16     1439.82    101.17 o 
  -5   5   2      474.06      510.00     59.97 o 
  -4   5   2    12068.33    12935.51    326.66 o 
  -3   5   2        7.73       11.52     54.76 o 
  -2   5   2     7779.73     7290.39    273.07 o 
  -1   5   2     5876.67     6541.83    215.73 o 
   0   5   2     6240.11     6440.45    389.13 o 
   1   5   2     1533.60     2029.59    278.84 o 
   2   5   2    39579.48    42378.02    341.34 o 
   3   5   2       17.79        9.65     47.23 o 
   4   5   2     2369.46     2097.24    343.90 o 
   5   5   2      961.62      882.44    116.60 o 
   6   5   2      192.08      138.75     38.88 o 
   7   5   2       10.31       -4.85     28.29 o 
   8   5   2        0.42       11.42     17.34 o 
   9   5   2       18.69      -24.07     39.13 o 
  10   5   2       20.84      -32.40     39.64 o 
  11   5   2        0.36        3.30      4.29 o 
 -11   6   2       71.97       75.09     19.96 o 
 -10   6   2      202.66      172.67     38.91 o 
  -9   6   2        0.36      -10.57     10.57 o 
  -8   6   2      238.15      156.42     51.47 o 
  -7   6   2     1739.02     1854.38    174.26 o 
  -6   6   2       86.35       81.81     42.86 o 
  -5   6   2     7534.02     8118.83    219.82 o 
  -4   6   2      118.86      181.26     95.38 o 
  -3   6   2      217.91      112.36    115.27 o 
  -2   6   2    12970.54    11909.10    312.33 o 
  -1   6   2        1.50        8.08     34.87 o 
   0   6   2     7766.78     8019.50    389.13 o 
   1   6   2     1344.40     1193.09    289.90 o 
   2   6   2    23089.12    23979.99    553.66 o 
   3   6   2    21257.43    19456.52    314.38 o 
   4   6   2    10213.60    10616.09    394.59 o 
   5   6   2      558.42      490.71     64.10 o 
   6   6   2     2466.99     2635.95    173.09 o 
   7   6   2      478.24      564.07     82.06 o 
   8   6   2     2917.13     3170.59    220.75 o 
   9   6   2      167.53      209.63     59.19 o 
  10   6   2      510.73      395.82     94.11 o 
 -11   7   2        5.22      -19.10     19.10 o 
 -10   7   2      296.99      309.67     86.72 o 
  -9   7   2       29.25       -5.47     14.76 o 
  -8   7   2     1053.45     1069.22    158.62 o 
  -7   7   2      741.39      875.99     51.27 o 
  -6   7   2     2111.17     2308.16    149.85 o 
  -5   7   2      281.18      189.98     41.21 o 
  -4   7   2     1466.59     1431.28    245.46 o 
  -3   7   2    16052.31    16842.18    349.19 o 
  -2   7   2     1694.21     1474.05    314.55 o 
  -1   7   2      227.04      314.53    139.65 o 
   0   7   2        7.03        3.88     21.02 o 
   1   7   2    11489.95    12286.62    401.08 o 
   2   7   2        3.99        3.79     10.24 o 
   3   7   2     2506.32     2276.75    396.03 o 
   4   7   2    18215.67    18906.62    294.58 o 
   5   7   2      195.34      230.64     71.11 o 
   6   7   2     4228.22     4208.75    279.22 o 
   7   7   2      324.42      380.36    112.17 o 
   8   7   2      197.64      221.07     70.49 o 
   9   7   2      143.79      211.78     59.57 o 
  10   7   2      126.20      191.27     68.23 o 
 -11   8   2        0.11        0.22      0.71 o 
 -10   8   2       87.70      103.72     45.38 o 
  -9   8   2      403.98      378.58     67.18 o 
  -8   8   2       29.10       91.87     46.70 o 
  -7   8   2     4007.44     3985.86    249.86 o 
  -6   8   2       28.14       15.52     10.69 o 
  -5   8   2     7741.04     7710.93    158.72 o 
  -4   8   2      332.83      372.20     65.95 o 
  -3   8   2    20502.27    19802.30    363.53 o 
  -2   8   2      345.72      289.49    156.96 o 
  -1   8   2    12592.24    13275.83    402.44 o 
   0   8   2       24.18       36.77     29.89 o 
   1   8   2    17557.77    16784.49    370.70 o 
   2   8   2     5188.56     5454.99    419.51 o 
   3   8   2    10009.03    10332.10    387.42 o 
   4   8   2      258.22      296.04     68.76 o 
   5   8   2     1188.37     1039.39    136.23 o 
   6   8   2      978.07      987.78     72.02 o 
   7   8   2     1290.27     1491.02    125.78 o 
   8   8   2       11.85      -18.45     22.86 o 
   9   8   2     1095.15     1210.20    121.96 o 
  10   8   2      386.11      424.73     71.03 o 
 -10   9   2      311.04      244.56     37.20 o 
  -9   9   2     1149.07     1096.05    143.33 o 
  -8   9   2      653.31      540.17     95.00 o 
  -7   9   2     4377.58     3855.80    160.77 o 
  -6   9   2      162.31      161.48     42.83 o 
  -5   9   2       75.37      105.89     39.99 o 
  -4   9   2     5146.93     5654.00    134.49 o 
  -3   9   2     1338.77     1139.40    216.41 o 
  -2   9   2     1278.29     1602.43    194.94 o 
  -1   9   2     4411.15     4993.84    505.53 o 
   0   9   2      980.66      890.66    265.33 o 
   1   9   2      309.28      325.56    118.44 o 
   2   9   2        1.11        2.02     14.59 o 
   3   9   2      989.18      812.67    114.38 o 
   4   9   2     1070.60     1038.43    103.05 o 
   5   9   2     1592.30     1562.80    103.84 o 
   6   9   2      419.08      546.22     96.12 o 
   7   9   2     2090.98     2252.59    183.88 o 
   8   9   2       25.26       30.70     16.20 o 
   9   9   2      159.55       71.13     72.73 o 
  10   9   2        3.91       18.74     12.90 o 
 -10  10   2       15.37       37.84     17.59 o 
  -9  10   2        0.77        5.69     14.88 o 
  -8  10   2     2005.30     1901.00     98.03 o 
  -7  10   2     1280.90     1137.49    149.47 o 
  -6  10   2     5709.02     5518.48    334.86 o 
  -5  10   2      708.89      711.29    100.35 o 
  -4  10   2     2549.90     2669.40     98.99 o 
  -3  10   2      168.81      125.83     24.13 o 
  -2  10   2     9897.05    11344.52    564.92 o 
  -1  10   2    21743.83    20839.99    376.50 o 
   0  10   2     3317.02     3183.43    325.88 o 
   1  10   2     1182.99     1089.33    144.70 o 
   2  10   2     1908.49     2101.51    171.87 o 
   3  10   2      133.25       56.03     64.42 o 
   4  10   2      386.77      410.84    109.98 o 
   5  10   2       15.16       -9.01     16.63 o 
   6  10   2      604.62      758.57     71.89 o 
   7  10   2      366.11      417.46     64.89 o 
   8  10   2     5188.56     4922.84    300.72 o 
   9  10   2      199.06      189.21     60.66 o 
  10  10   2     1555.05     1387.73    202.76 o 
 -10  11   2        1.34       -3.89     13.44 o 
  -9  11   2      164.80      243.21     55.75 o 
  -8  11   2     2502.90     2263.75     92.74 o 
  -7  11   2       48.03       29.53     42.25 o 
  -6  11   2     3253.13     3069.11    231.02 o 
  -5  11   2       26.11       -1.11     33.78 o 
  -4  11   2      401.67      374.83    103.43 o 
  -3  11   2      362.79      372.34     40.01 o 
  -2  11   2      683.21      727.81    112.81 o 
  -1  11   2     3575.72     4186.57    328.71 o 
   0  11   2      103.83      174.99     81.30 o 
   1  11   2     1612.74     1682.51    170.84 o 
   2  11   2    14973.41    15806.89    238.60 o 
   3  11   2        3.31        4.55     14.58 o 
   4  11   2     2194.86     2558.16    159.58 o 
   5  11   2       32.32       25.52     23.75 o 
   6  11   2      332.42      394.39     61.17 o 
   7  11   2      561.57      569.91     62.91 o 
   8  11   2      358.82      367.52     60.72 o 
   9  11   2      124.99       65.00     54.48 o 
  10  11   2      276.38      338.38     45.03 o 
 -10  12   2      123.72      227.11     54.19 o 
  -9  12   2       71.66       73.22     57.50 o 
  -8  12   2       80.60       90.68     33.54 o 
  -7  12   2     1990.90     2115.30    171.25 o 
  -6  12   2       37.39       64.80     40.92 o 
  -5  12   2     1982.41     2016.21    176.47 o 
  -4  12   2      308.01      272.08     51.27 o 
  -3  12   2     1134.59     1134.86    164.25 o 
  -2  12   2      129.79      151.42     24.62 o 
  -1  12   2     5182.93     5673.11    219.14 o 
   0  12   2     4896.13     4756.27    201.05 o 
   1  12   2     4474.11     4189.30    171.01 o 
   2  12   2     4075.72     4132.63    245.08 o 
   3  12   2      331.67      393.12    117.76 o 
   4  12   2      320.90      289.61     72.69 o 
   5  12   2       34.29       53.46     29.64 o 
   6  12   2      634.87      780.48    102.74 o 
   7  12   2     2155.09     1963.40    241.84 o 
   8  12   2      169.78      160.95     60.84 o 
   9  12   2     1520.76     1432.00    132.48 o 
  -9  13   2        2.84       -5.73      7.82 o 
  -8  13   2      160.67      257.61     52.44 o 
  -7  13   2      193.54      165.61     94.64 o 
  -6  13   2      464.99      412.96     82.26 o 
  -5  13   2     3303.95     3290.51    249.35 o 
  -4  13   2     2233.38     2268.97    171.22 o 
  -3  13   2      555.09      550.18    128.79 o 
  -2  13   2     7082.34     7584.29    200.03 o 
  -1  13   2     3909.75     3734.97    282.29 o 
   0  13   2     2445.98     2543.55    248.84 o 
   1  13   2      925.74     1039.90     55.91 o 
   2  13   2       24.27       41.92     35.15 o 
   3  13   2     2201.20     2196.95    177.29 o 
   4  13   2      440.78      302.63    103.29 o 
   5  13   2      233.64      144.74     83.21 o 
   6  13   2      111.06      102.51     79.52 o 
   7  13   2     1211.85     1330.31    171.52 o 
   8  13   2      315.39      404.46     44.85 o 
   9  13   2      137.77       75.56     67.80 o 
  -9  14   2       15.69      -10.60     32.44 o 
  -8  14   2        5.99       11.24      5.54 o 
  -7  14   2        0.55        9.82      7.82 o 
  -6  14   2      118.03      164.01     69.66 o 
  -5  14   2      319.78      268.86     96.68 o 
  -4  14   2     1709.11     1712.55     74.86 o 
  -3  14   2     1150.28     1097.11     61.68 o 
  -2  14   2       88.88       70.61     45.89 o 
  -1  14   2      331.04      264.19     95.63 o 
   0  14   2     3746.05     3782.08    286.73 o 
   1  14   2    11980.60    12277.41    191.15 o 
   2  14   2      633.94      572.47    117.83 o 
   3  14   2     2283.77     2684.69    123.09 o 
   4  14   2      175.90      211.62     30.15 o 
   5  14   2     2016.93     2160.29    237.20 o 
   6  14   2      675.41      651.04    101.34 o 
   7  14   2       45.88       81.40     35.82 o 
   8  14   2        1.12        3.61     14.09 o 
   9  14   2       34.18       -5.97     29.30 o 
  -9  15   2        1.03        9.14     14.38 o 
  -8  15   2      336.91      425.82    117.05 o 
  -7  15   2      974.32     1009.79     83.49 o 
  -6  15   2      738.22      771.60    153.09 o 
  -5  15   2     1496.95     1354.86     69.87 o 
  -4  15   2     3316.29     3404.82    251.43 o 
  -3  15   2     3004.81     2892.91    128.24 o 
  -2  15   2     5946.48     6147.24    243.38 o 
  -1  15   2     1914.36     1732.24    153.81 o 
   0  15   2     3887.18     4269.51    252.25 o 
   1  15   2      822.11      836.29    118.55 o 
   2  15   2      560.65      519.39    108.62 o 
   3  15   2     2316.89     2020.07    253.31 o 
   4  15   2     3364.61     3546.55    193.88 o 
   5  15   2       81.77      152.45     50.46 o 
   6  15   2       58.65       66.49     27.94 o 
   7  15   2        2.44       18.34     17.25 o 
   8  15   2       56.28       49.00     52.15 o 
   9  15   2        4.57        7.21      3.79 o 
  -8  16   2       92.34       92.11     20.96 o 
  -7  16   2      307.88      382.10     48.23 o 
  -6  16   2      774.62      706.92    138.79 o 
  -5  16   2       23.18       23.15     28.48 o 
  -4  16   2        5.09       14.99      7.29 o 
  -3  16   2       22.38       21.22     29.52 o 
  -2  16   2      154.66      127.79     87.60 o 
  -1  16   2      533.32      642.41    107.45 o 
   0  16   2     4060.70     3811.77    201.73 o 
   1  16   2        2.02        7.21      9.50 o 
   2  16   2     1608.61     1455.89    153.23 o 
   3  16   2     1251.19     1221.63    184.77 o 
   4  16   2     1448.36     1529.04    201.46 o 
   5  16   2      249.23      320.21     66.89 o 
   6  16   2      395.33      428.97     49.97 o 
   7  16   2        4.26        7.07     10.53 o 
   8  16   2       14.07       20.38     22.29 o 
  -8  17   2       72.80      121.76     26.75 o 
  -7  17   2       73.62       29.98     28.91 o 
  -6  17   2     2831.50     2861.17    210.06 o 
  -5  17   2      549.41      501.16    104.83 o 
  -4  17   2       73.01       93.98     31.81 o 
  -3  17   2     1751.20     1847.76    162.31 o 
  -2  17   2        1.73       -6.68      7.87 o 
  -1  17   2     1773.22     1636.70    156.61 o 
   0  17   2       91.31       17.47     53.76 o 
   1  17   2       55.53       87.79     36.13 o 
   2  17   2       21.81       34.10     21.05 o 
   3  17   2       59.44       75.60     23.06 o 
   4  17   2     1897.84     1700.70    190.98 o 
   5  17   2       16.05       11.07     36.61 o 
   6  17   2       34.60       27.20     40.72 o 
   7  17   2       13.18       -6.91     13.65 o 
   8  17   2       53.69       65.67     32.34 o 
  -8  18   2      321.75      317.53    101.22 o 
  -7  18   2      151.42      141.35     69.98 o 
  -6  18   2      339.69      418.21     51.75 o 
  -5  18   2     1248.93     1210.95    149.92 o 
  -4  18   2      690.31      645.27    125.61 o 
  -3  18   2       71.78       57.46     46.09 o 
  -2  18   2      208.02      205.72     96.48 o 
  -1  18   2       35.17       67.29     42.49 o 
   0  18   2     2519.62     2349.02    183.13 o 
   1  18   2     1059.21     1091.17    121.65 o 
   2  18   2        5.54       -5.90     10.49 o 
   3  18   2      297.36      225.34     85.34 o 
   4  18   2      499.40      507.88    100.73 o 
   5  18   2      185.67      204.71     30.21 o 
   6  18   2      525.28      436.07    117.05 o 
   7  18   2      264.58      289.38     68.39 o 
  -7  19   2     1010.00     1004.43    136.61 o 
  -6  19   2        0.76      -13.93     13.93 o 
  -5  19   2     1542.15     1428.48    142.78 o 
  -4  19   2       12.54       39.58     36.17 o 
  -3  19   2       74.92       35.19     37.28 o 
  -2  19   2      308.39      235.82     91.47 o 
  -1  19   2      272.40      304.29    108.91 o 
   0  19   2      759.72      860.25    148.14 o 
   1  19   2       81.90       69.88     24.31 o 
   2  19   2       31.08       30.19     16.46 o 
   3  19   2     2267.10     2571.44    236.24 o 
   4  19   2       25.78        7.54     10.72 o 
   5  19   2     1004.09     1023.82    137.80 o 
   6  19   2      219.02      190.79     78.87 o 
   7  19   2        1.81       11.62      7.93 o 
  -7  20   2      128.80       41.63     27.65 o 
  -6  20   2      533.76      499.01     94.65 o 
  -5  20   2      951.09     1010.54    103.53 o 
  -4  20   2      494.72      559.32     69.16 o 
  -3  20   2       27.23       13.58     25.35 o 
  -2  20   2      141.69      115.49     46.58 o 
  -1  20   2      694.30      690.71    155.62 o 
   0  20   2      225.07      230.61     42.47 o 
   1  20   2     1815.45     1619.19    121.93 o 
   2  20   2      491.53      484.26    139.47 o 
   3  20   2      287.89      228.27     80.01 o 
   4  20   2      544.36      539.46     76.56 o 
   5  20   2      227.13      253.86     92.88 o 
   6  20   2       96.78       83.76     37.70 o 
  -6  21   2      109.61      229.23     75.05 o 
  -5  21   2      190.81      206.24     64.55 o 
  -4  21   2      124.24       94.43     78.09 o 
  -3  21   2      150.27      206.31     59.62 o 
  -2  21   2      180.45      146.85     45.38 o 
  -1  21   2       11.26       -7.15     17.08 o 
   0  21   2      111.17      154.19     43.88 o 
   1  21   2       19.88       29.50     24.33 o 
   2  21   2       94.52       84.03     58.14 o 
   3  21   2      257.91      167.49     34.91 o 
   4  21   2      345.76      409.06    100.56 o 
   5  21   2        8.93       19.57     23.76 o 
   6  21   2      285.19      275.84     52.05 o 
  -5  22   2      172.47      254.67     60.43 o 
  -4  22   2       80.23       71.63     46.17 o 
  -3  22   2      163.42      144.34     41.03 o 
  -2  22   2      137.54      134.00     69.68 o 
  -1  22   2       21.08       -3.51     35.65 o 
   0  22   2      727.19      638.17    146.64 o 
   1  22   2     1587.71     1602.50    175.93 o 
   2  22   2     1070.89     1050.07     69.77 o 
   3  22   2      131.48      193.31     77.35 o 
   4  22   2      884.19      802.67     81.31 o 
   5  22   2        3.34       -3.98      4.48 o 
  -4  23   2      421.97      513.28    126.98 o 
  -3  23   2      429.27      471.26    105.10 o 
  -2  23   2      193.12      178.71     69.86 o 
  -1  23   2      389.40      473.95     72.09 o 
   0  23   2      458.74      388.75     54.85 o 
   1  23   2        0.25      -12.30     12.30 o 
   2  23   2      161.68      161.20     44.40 o 
   3  23   2        5.38       25.29     16.52 o 
   4  23   2       28.57       50.89     24.92 o 
  -3  24   2       41.16       74.95     45.66 o 
  -2  24   2        0.13       -1.22      1.22 o 
  -1  24   2       34.55       28.38     30.29 o 
   0  24   2      227.74      205.15     43.56 o 
   1  24   2      445.14      518.19     68.51 o 
   2  24   2      255.49      249.87     65.62 o 
   3  24   2      594.73      650.77     63.80 o 
 -11   0   3       42.26       42.06     65.54 o 
  -9   0   3       13.23        5.74     14.24 o 
  -7   0   3     4632.00     5002.37    282.63 o 
  -5   0   3    27473.16    29121.64    445.79 o 
  -3   0   3    45284.28    44360.19    735.25 o 
  -1   0   3    19662.12    23037.89    468.32 o 
   1   0   3     7608.20     9125.45    334.52 o 
   3   0   3     9322.09    10494.92    378.89 o 
   5   0   3      790.48      692.35    137.36 o 
   7   0   3     4919.17     5110.58    167.60 o 
   9   0   3      561.34      380.12    164.36 o 
  11   0   3      514.82      435.31    168.42 o 
 -11   1   3       32.62       73.93     43.15 o 
 -10   1   3      669.69      837.11    128.48 o 
  -9   1   3      138.07      180.29     59.00 o 
  -8   1   3     6139.74     6006.94    153.60 o 
  -7   1   3      516.08      557.31     55.13 o 
  -6   1   3     6784.70     6990.35    159.75 o 
  -5   1   3      919.83      806.76    116.71 o 
  -4   1   3     9153.20     9451.09    406.20 o 
  -3   1   3     2891.17     3138.68    292.43 o 
  -2   1   3    12858.42    14133.29    402.78 o 
  -1   1   3    29281.20    31701.16    591.21 o 
   0   1   3     3906.99     5376.14    358.75 o 
   1   1   3    33971.26    36051.23    377.52 o 
   2   1   3      795.35      834.89    215.22 o 
   3   1   3      281.59      297.60    122.40 o 
   4   1   3       34.76       49.63     49.88 o 
   5   1   3       99.08      183.86    132.11 o 
   6   1   3     6859.44     6955.88    234.16 o 
   7   1   3      638.20      584.38    141.66 o 
   8   1   3     3113.44     2837.51    215.93 o 
   9   1   3       58.94       98.09     54.61 o 
  10   1   3       16.00       39.61     34.69 o 
  11   1   3      255.62      353.49     95.30 o 
 -11   2   3      426.11      334.33    122.00 o 
 -10   2   3       55.33       42.43     33.52 o 
  -9   2   3     2964.05     3288.05    194.60 o 
  -8   2   3     1867.58     1650.19    165.41 o 
  -7   2   3      397.99      290.72    117.10 o 
  -6   2   3     5131.35     4995.21    155.99 o 
  -5   2   3     1197.75     1204.67    213.89 o 
  -4   2   3    24774.59    23961.56    339.29 o 
  -3   2   3     2706.04     3073.04    273.45 o 
  -2   2   3    68053.21    69629.09    658.79 o 
  -1   2   3     1111.34      678.62    199.45 o 
   0   2   3    29708.66    29187.52    330.08 o 
   1   2   3    16464.92    18541.38    481.98 o 
   2   2   3    11692.58    11743.55    268.64 o 
   3   2   3     8308.14     8733.93    352.61 o 
   4   2   3     2353.61     2300.38    154.70 o 
   5   2   3    25361.33    26772.18    496.99 o 
   6   2   3      473.99      571.10    136.26 o 
   7   2   3     6816.62     7171.61    189.79 o 
   8   2   3       14.14       15.55     22.22 o 
   9   2   3       81.81       47.23     53.99 o 
  10   2   3      621.88      684.08     80.15 o 
  11   2   3       16.31       -3.71     22.80 o 
 -11   3   3      244.37      238.89     73.49 o 
 -10   3   3      117.66      201.90     62.57 o 
  -9   3   3     4889.22     5153.59    253.62 o 
  -8   3   3      837.02      990.95     63.56 o 
  -7   3   3     2325.05     2240.67    163.30 o 
  -6   3   3      488.99      491.02    124.11 o 
  -5   3   3    25585.55    24063.62    327.35 o 
  -4   3   3      192.40      243.51    106.87 o 
  -3   3   3     9758.91    10212.97    433.50 o 
  -2   3   3     6250.71     6930.96    228.36 o 
  -1   3   3     7555.64     7944.06    300.04 o 
   0   3   3     8564.03    10124.56    287.75 o 
   1   3   3      398.97      312.95    181.94 o 
   2   3   3       90.25      258.81     78.58 o 
   3   3   3     1348.74     1246.51    175.83 o 
   4   3   3     5308.93     5642.05    393.57 o 
   5   3   3     8664.72     9680.81    286.05 o 
   6   3   3      890.50      855.51    121.35 o 
   7   3   3     3205.68     3375.54    121.55 o 
   8   3   3      526.86      505.56     91.99 o 
   9   3   3      659.98      664.08     71.68 o 
  10   3   3      838.95      973.88     62.30 o 
  11   3   3      568.20      590.90     81.44 o 
 -11   4   3       25.71       11.27     40.13 o 
 -10   4   3     2188.26     2074.10    119.40 o 
  -9   4   3     2275.75     2079.46     91.99 o 
  -8   4   3     1084.22      870.76    155.62 o 
  -7   4   3     1617.36     1569.36    112.78 o 
  -6   4   3     1118.17     1217.67    138.79 o 
  -5   4   3     1693.94     1564.51    143.74 o 
  -4   4   3     7835.51     7663.48    364.90 o 
  -3   4   3     6259.87     6985.92    362.85 o 
  -2   4   3      680.36      692.75    131.49 o 
  -1   4   3       20.04       82.01    100.09 o 
   0   4   3     6539.64     6995.82    296.97 o 
   1   4   3    12139.08    14717.67    348.51 o 
   2   4   3       60.99      104.73     81.52 o 
   3   4   3     4850.46     4954.59    253.96 o 
   4   4   3    30831.30    31959.56    403.47 o 
   5   4   3      198.36      212.33     40.85 o 
   6   4   3     6651.76     6334.98    231.43 o 
   7   4   3     3346.91     3143.49    262.39 o 
   8   4   3      432.74      414.05     84.58 o 
   9   4   3       25.58       42.93     33.30 o 
  10   4   3       23.57        9.80     26.07 o 
  11   4   3        0.33       -6.78      7.79 o 
 -11   5   3       39.52       51.46     41.40 o 
 -10   5   3     1260.46     1457.29    120.43 o 
  -9   5   3      714.39      625.65    170.43 o 
  -8   5   3     1923.03     2220.57    144.11 o 
  -7   5   3     5539.61     5978.61    168.96 o 
  -6   5   3     5393.05     6078.97    261.47 o 
  -5   5   3     8308.18     9286.56    196.95 o 
  -4   5   3    20532.98    21042.40    519.86 o 
  -3   5   3       95.45       43.43     72.27 o 
  -2   5   3      327.31      385.21    142.89 o 
  -1   5   3     1056.65     1384.49    243.21 o 
   0   5   3    18907.85    19173.55    486.41 o 
   1   5   3     9371.84    10119.10    293.55 o 
   2   5   3    28554.43    27266.10    512.01 o 
   3   5   3     1599.77     1402.10    118.45 o 
   4   5   3     3095.59     3180.36    259.73 o 
   5   5   3     4623.97     4582.86    267.27 o 
   6   5   3     1793.69     1799.90    156.92 o 
   7   5   3     3187.59     3432.88    230.06 o 
   8   5   3      561.50      529.22    114.55 o 
   9   5   3     4727.32     4688.34    238.60 o 
  10   5   3      929.81      897.25    123.98 o 
 -11   6   3      230.24      215.82     95.44 o 
 -10   6   3      500.75      553.83    126.71 o 
  -9   6   3      720.78      680.30     76.19 o 
  -8   6   3     1742.50     1784.88    218.66 o 
  -7   6   3     3067.68     3375.81    204.02 o 
  -6   6   3     1032.47     1284.81     70.04 o 
  -5   6   3     3872.07     3751.70    281.61 o 
  -4   6   3     9376.51     8565.99    290.82 o 
  -3   6   3     1742.59     1442.92    343.94 o 
  -2   6   3      222.22      361.41    121.07 o 
  -1   6   3     5348.80     4706.77    306.18 o 
   0   6   3      290.45      383.09    135.24 o 
   1   6   3     4215.84     3663.97    272.05 o 
   2   6   3    14090.05    14603.31    343.73 o 
   3   6   3    53070.30    49225.69    513.72 o 
   4   6   3     3271.62     3722.34    265.91 o 
   5   6   3    18872.80    18386.07    228.02 o 
   6   6   3      226.17      336.03     59.50 o 
   7   6   3     2594.35     2475.52    200.78 o 
   8   6   3     1757.82     1759.69    168.76 o 
   9   6   3      355.19      258.16    100.25 o 
  10   6   3      358.10      402.55     85.20 o 
 -11   7   3       46.64       75.44     33.59 o 
 -10   7   3       25.56       18.93     28.12 o 
  -9   7   3       14.06       22.03     18.79 o 
  -8   7   3     2247.35     2218.01    116.53 o 
  -7   7   3       82.51       74.24     58.79 o 
  -6   7   3     9555.03     9751.47    159.07 o 
  -5   7   3      351.66      306.00     41.53 o 
  -4   7   3        3.57        0.37     11.45 o 
  -3   7   3     7792.08     7242.60    210.95 o 
  -2   7   3     1192.44     1212.65    323.29 o 
  -1   7   3    10399.70    12288.67    362.16 o 
   0   7   3       91.47       65.84     93.40 o 
   1   7   3    50693.67    52953.82    535.91 o 
   2   7   3      983.33     1041.20    199.75 o 
   3   7   3    40936.15    42965.46    300.72 o 
   4   7   3     5804.62     5835.59    369.33 o 
   5   7   3      281.77      314.67     71.19 o 
   6   7   3     1138.52     1255.36     86.19 o 
   7   7   3      441.60      590.39    112.06 o 
   8   7   3     5167.44     5125.94    218.80 o 
   9   7   3       79.73       35.59     38.49 o 
  10   7   3     1028.18     1073.15    107.56 o 
 -11   8   3      257.59      318.61     50.72 o 
 -10   8   3      168.68      176.23     49.78 o 
  -9   8   3      244.69      213.21     74.07 o 
  -8   8   3     1333.01     1545.26     76.29 o 
  -7   8   3       42.30       63.75     16.40 o 
  -6   8   3     2422.24     2616.73    136.23 o 
  -5   8   3     3885.76     3786.85    120.49 o 
  -4   8   3    30175.32    31392.93    237.92 o 
  -3   8   3     5060.62     4833.75    392.20 o 
  -2   8   3    14856.48      168.83    262.14 o 
  -1   8   3     7349.08     8295.65    442.04 o 
   0   8   3     4387.79     4870.62    470.03 o 
   1   8   3      644.10      512.12    206.03 o 
   2   8   3    28573.45    28003.05    440.33 o 
   3   8   3    17187.68    18115.05    350.90 o 
   4   8   3     2171.62     2234.77    148.25 o 
   5   8   3      865.39     1030.10    138.21 o 
   6   8   3     1987.16     2057.31    176.92 o 
   7   8   3      286.67      276.64     37.51 o 
   8   8   3      217.91      153.33     34.81 o 
   9   8   3      118.95      159.30     45.37 o 
  10   8   3      746.19      813.21    123.05 o 
 -10   9   3      271.23      327.29     65.91 o 
  -9   9   3        4.08       20.68     10.17 o 
  -8   9   3      105.49      135.25     55.06 o 
  -7   9   3     7573.54     7991.17    252.59 o 
  -6   9   3      253.20      194.83     99.91 o 
  -5   9   3      392.75      314.31     46.51 o 
  -4   9   3      335.57      364.79     51.37 o 
  -3   9   3     2005.64     2033.65    417.80 o 
  -2   9   3    11934.41    13052.94    371.38 o 
  -1   9   3    16137.83    15076.76    429.07 o 
   0   9   3    30644.62    29397.78    339.29 o 
   1   9   3     7257.08     7913.34    441.01 o 
   2   9   3    41777.07    41594.97    533.52 o 
   3   9   3     6528.02     6028.79    251.23 o 
   4   9   3     8110.68     7954.99    225.29 o 
   5   9   3       12.67      -25.72     32.06 o 
   6   9   3       10.94       -9.95     16.64 o 
   7   9   3      859.91      950.26    123.80 o 
   8   9   3       84.72      112.61     24.91 o 
   9   9   3      493.82      545.23    105.58 o 
  10   9   3       29.58       24.41     24.21 o 
 -10  10   3      319.03      372.98     38.44 o 
  -9  10   3      399.29      377.63     76.77 o 
  -8  10   3      733.72      798.78    148.01 o 
  -7  10   3     2185.99     2169.30    157.02 o 
  -6  10   3     2601.98     2821.06    197.88 o 
  -5  10   3    12776.75    13733.57    293.90 o 
  -4  10   3     1415.77     1368.58    188.05 o 
  -3  10   3    17088.19    18086.71    222.21 o 
  -2  10   3     8703.50     8827.80    360.80 o 
  -1  10   3     8557.55     8305.89    445.79 o 
   0  10   3     6455.61     6694.07    223.24 o 
   1  10   3     6114.13     6222.67    426.68 o 
   2  10   3      548.15      456.41    128.48 o 
   3  10   3     2106.98     2282.73    209.99 o 
   4  10   3      264.15      360.87    100.93 o 
   5  10   3      373.82      428.04     61.78 o 
   6  10   3      166.15      229.31     62.41 o 
   7  10   3      107.59       81.11     37.24 o 
   8  10   3        8.28       -7.92     16.17 o 
   9  10   3      983.44     1159.17    173.33 o 
  10  10   3        4.20        7.48      7.38 o 
 -10  11   3       21.85       70.38     30.46 o 
  -9  11   3       48.17       20.15     45.36 o 
  -8  11   3       32.47        4.02     21.75 o 
  -7  11   3      695.19      703.20    120.56 o 
  -6  11   3      135.17       72.89     40.25 o 
  -5  11   3      543.23      608.00    132.82 o 
  -4  11   3     1030.18     1305.57    141.49 o 
  -3  11   3       62.95      126.96     55.21 o 
  -2  11   3     6953.90     6506.33    223.24 o 
  -1  11   3     5121.85     5356.35    333.83 o 
   0  11   3    34768.41    35000.57    476.17 o 
   1  11   3     7438.83     6767.80    343.73 o 
   2  11   3     3387.53     3315.36    289.60 o 
   3  11   3     2404.04     2837.85    229.04 o 
   4  11   3     2068.26     1721.56    116.40 o 
   5  11   3      920.38     1171.79     97.39 o 
   6  11   3      130.39       45.28     31.62 o 
   7  11   3       74.46       40.62     18.85 o 
   8  11   3     1266.43     1410.67    169.61 o 
   9  11   3       52.26       84.37     28.14 o 
 -10  12   3        1.31       26.85     12.97 o 
  -9  12   3     1544.55     1690.12    133.70 o 
  -8  12   3       64.48       36.27     52.56 o 
  -7  12   3      926.66     1113.87     76.56 o 
  -6  12   3     1775.55     1681.04    208.32 o 
  -5  12   3     1366.94     1278.12    149.20 o 
  -4  12   3     2022.48     2232.11    208.94 o 
  -3  12   3      142.83      121.49     41.35 o 
  -2  12   3     9365.89     9667.84    194.91 o 
  -1  12   3     1253.40     1474.87    171.93 o 
   0  12   3     7305.83     7839.61    293.55 o 
   1  12   3     8105.66     9027.14    237.23 o 
   2  12   3      259.89      318.37     41.85 o 
   3  12   3     5885.32     5917.17    224.60 o 
   4  12   3      441.45      433.16    110.32 o 
   5  12   3     3864.87     4274.29    181.94 o 
   6  12   3       36.28       90.45     53.54 o 
   7  12   3     1180.88     1012.76     67.38 o 
   8  12   3     2356.41     2375.91    129.74 o 
   9  12   3       20.70       11.82     19.51 o 
  -9  13   3        7.94      -11.59     17.84 o 
  -8  13   3     1412.24     1603.35     89.09 o 
  -7  13   3      873.57      793.66    138.11 o 
  -6  13   3      710.40      817.11     60.49 o 
  -5  13   3       22.43      -30.72     46.20 o 
  -4  13   3      299.95      254.08     85.10 o 
  -3  13   3     1726.74     1707.74     83.70 o 
  -2  13   3        2.33      -13.54     14.39 o 
  -1  13   3    12048.77    11584.82    158.38 o 
   0  13   3      221.13      235.25     60.77 o 
   1  13   3     6304.97     6437.38    164.19 o 
   2  13   3      690.91      731.22    162.62 o 
   3  13   3     1357.46     1359.94    191.77 o 
   4  13   3      455.94      408.11     97.90 o 
   5  13   3     2658.48     2536.96    206.51 o 
   6  13   3      492.61      513.96    103.39 o 
   7  13   3      694.18      715.90    145.51 o 
   8  13   3      859.25      763.48     87.79 o 
   9  13   3      699.16      651.18    129.91 o 
  -9  14   3        0.87       22.28     12.76 o 
  -8  14   3      625.80      667.73     66.60 o 
  -7  14   3        8.03       -0.74     15.03 o 
  -6  14   3     3085.82     3080.10    247.75 o 
  -5  14   3      181.55      222.84     73.45 o 
  -4  14   3     1038.95     1001.67     91.89 o 
  -3  14   3      100.79       71.75     39.95 o 
  -2  14   3     2792.32     2511.63    123.98 o 
  -1  14   3      381.58      344.99     63.80 o 
   0  14   3     1053.01     1071.54     71.07 o 
   1  14   3      999.44      880.05    108.34 o 
   2  14   3     7994.51     7255.24    253.96 o 
   3  14   3       83.65       43.07     44.85 o 
   4  14   3     6544.58     7065.45    261.81 o 
   5  14   3       68.33       30.87     55.68 o 
   6  14   3      939.48      883.53    103.02 o 
   7  14   3      136.21      142.03     35.89 o 
   8  14   3       76.24      103.08     32.93 o 
   9  14   3      270.56      275.73     45.23 o 
  -9  15   3      143.45       54.31     67.54 o 
  -8  15   3        3.03       -4.43      9.13 o 
  -7  15   3      745.46      823.56    125.41 o 
  -6  15   3      384.89      400.77    113.70 o 
  -5  15   3      909.59     1052.67    157.80 o 
  -4  15   3     1108.34     1026.35    143.19 o 
  -3  15   3     1291.29     1433.88    153.40 o 
  -2  15   3     7222.79     7681.57    151.90 o 
  -1  15   3     5784.71     5826.03    120.49 o 
   0  15   3      421.07      400.84     68.47 o 
   1  15   3      929.23      859.53    155.11 o 
   2  15   3     1103.07     1040.75    159.95 o 
   3  15   3     3197.47     3683.77    275.80 o 
   4  15   3     2108.54     2179.23    116.36 o 
   5  15   3       75.82      100.25     50.37 o 
   6  15   3        7.44        1.35      9.26 o 
   7  15   3     1517.06     1523.82    103.19 o 
   8  15   3       97.68       35.52     34.54 o 
  -8  16   3        0.89        5.11      8.87 o 
  -7  16   3     1691.13     1626.29    206.75 o 
  -6  16   3      590.42      573.46     67.65 o 
  -5  16   3     5090.04     5569.34    304.48 o 
  -4  16   3     1381.56     1254.47    170.30 o 
  -3  16   3     1916.46     1964.53    129.88 o 
  -2  16   3     1177.58     1159.68    153.37 o 
  -1  16   3      217.31      147.93     85.74 o 
   0  16   3     1281.39     1144.66    103.90 o 
   1  16   3      890.94      801.10    106.60 o 
   2  16   3       14.49        8.42      9.67 o 
   3  16   3     3063.25     3074.13    207.47 o 
   4  16   3      549.37      478.02     98.65 o 
   5  16   3     1854.64     1805.39    150.57 o 
   6  16   3      621.20      474.94     68.64 o 
   7  16   3       56.64       19.48     22.50 o 
   8  16   3       94.72       85.11     30.03 o 
  -8  17   3       15.93       -1.97     17.56 o 
  -7  17   3      788.11      749.35     97.90 o 
  -6  17   3      648.95      599.84     79.26 o 
  -5  17   3      522.18      629.71     57.04 o 
  -4  17   3      151.12      217.48     53.27 o 
  -3  17   3        2.41        5.60     17.39 o 
  -2  17   3     3164.73     2835.98    236.35 o 
  -1  17   3      186.24      270.09     91.87 o 
   0  17   3      635.04      622.64    146.13 o 
   1  17   3     2848.63     2969.17    251.74 o 
   2  17   3     2056.31     2199.00     99.40 o 
   3  17   3      185.36      158.54     82.77 o 
   4  17   3      367.94      440.37     53.66 o 
   5  17   3       67.81      112.55     37.06 o 
   6  17   3      525.50      483.27    130.60 o 
   7  17   3       35.31       64.52     32.69 o 
   8  17   3      151.17      183.06     71.45 o 
  -8  18   3      142.62      161.25     32.90 o 
  -7  18   3       22.38       37.93     32.61 o 
  -6  18   3     1239.43     1247.54    148.86 o 
  -5  18   3     1930.75     1769.59    231.74 o 
  -4  18   3     1210.61     1078.74     98.89 o 
  -3  18   3     1875.47     1835.57    177.74 o 
  -2  18   3      555.63      437.40     83.49 o 
  -1  18   3     1961.16     1898.79    177.70 o 
   0  18   3     2998.39     3165.82    187.98 o 
   1  18   3      866.53      960.26     89.74 o 
   2  18   3       79.70       46.01     49.83 o 
   3  18   3      383.92      321.24     81.58 o 
   4  18   3      159.04      248.83     67.05 o 
   5  18   3      109.06      112.24     57.12 o 
   6  18   3      174.22      135.54     31.65 o 
   7  18   3       25.93       54.91     45.40 o 
  -7  19   3      183.13      232.95     88.28 o 
  -6  19   3     1135.10     1100.62    109.61 o 
  -5  19   3      418.61      506.14     96.80 o 
  -4  19   3       59.30       41.20     19.74 o 
  -3  19   3       20.11      -28.04     36.23 o 
  -2  19   3       69.97       64.02     43.53 o 
  -1  19   3     1288.40     1258.19     90.93 o 
   0  19   3     1628.22     1641.14    120.56 o 
   1  19   3     3273.96     3695.03    176.82 o 
   2  19   3     1528.34     1583.62    209.45 o 
   3  19   3       48.67       40.68     49.58 o 
   4  19   3      158.14       93.16     28.36 o 
   5  19   3      138.35      208.64     76.68 o 
   6  19   3      140.42       88.14     44.13 o 
   7  19   3        6.63        0.38     14.72 o 
  -7  20   3       45.95       68.66     40.23 o 
  -6  20   3     1099.34     1276.52    125.48 o 
  -5  20   3      409.41      430.77     87.14 o 
  -4  20   3      689.34      590.18    157.63 o 
  -3  20   3     2243.08     2523.65    144.25 o 
  -2  20   3       93.17       42.83     36.29 o 
  -1  20   3     1902.27     1948.04     88.41 o 
   0  20   3      820.67      900.67    127.46 o 
   1  20   3      621.29      705.49     70.45 o 
   2  20   3      368.84      397.77     95.34 o 
   3  20   3     1350.44     1281.57    185.11 o 
   4  20   3      365.09      466.07     90.46 o 
   5  20   3      246.26      340.10     43.95 o 
   6  20   3      108.92       97.72     66.43 o 
  -6  21   3      658.31      663.33     89.40 o 
  -5  21   3        1.58        4.47      6.88 o 
  -4  21   3        4.36       34.19     18.51 o 
  -3  21   3        8.76       25.16     14.75 o 
  -2  21   3      303.43      371.52     59.84 o 
  -1  21   3      290.50      228.96     48.43 o 
   0  21   3      795.62      702.65    125.17 o 
   1  21   3     1205.55     1214.26    159.58 o 
   2  21   3       17.11       40.99     31.72 o 
   3  21   3      105.74       96.12     31.73 o 
   4  21   3        1.95        0.25      4.13 o 
   5  21   3        0.03       -2.40      2.40 o 
  -5  22   3      475.22      524.06    133.40 o 
  -4  22   3      165.09      226.66     44.15 o 
  -3  22   3       12.36      -12.52     22.19 o 
  -2  22   3      880.72      885.72    157.94 o 
  -1  22   3       57.51       57.51     24.30 o 
   0  22   3      186.56      120.53     63.22 o 
   1  22   3      759.43      681.29    111.41 o 
   2  22   3      407.18      358.99    102.47 o 
   3  22   3     1361.15     1439.65    116.19 o 
   4  22   3      589.32      651.35     67.69 o 
   5  22   3      681.39      830.66    159.27 o 
  -4  23   3      168.14      151.77     51.02 o 
  -3  23   3       55.75       28.83     29.29 o 
  -2  23   3       19.32       14.58     26.93 o 
  -1  23   3       88.76      104.74     50.00 o 
   0  23   3        0.31       19.79     18.69 o 
   1  23   3        4.82       11.63      9.13 o 
   2  23   3      126.31      198.88     80.24 o 
   3  23   3       35.49       54.21     27.85 o 
   4  23   3       41.26       58.44     42.21 o 
  -3  24   3        1.24        7.92     13.48 o 
  -2  24   3       18.15       -3.59     12.77 o 
  -1  24   3       20.80       -3.44     46.12 o 
   0  24   3      190.81      179.32     69.74 o 
   1  24   3        5.61        4.02     13.29 o 
   2  24   3     1538.71     1365.34    210.47 o 
 -10   0   4      498.57      624.93    172.96 o 
  -8   0   4      541.29      451.39    114.11 o 
  -6   0   4     3379.76     3392.13    283.79 o 
  -4   0   4    17686.27    17091.36    424.29 o 
  -2   0   4    99738.18   105786.81    874.86 o 
   0   0   4       45.03      107.69     91.95 o 
   2   0   4    23976.47    23049.84    608.27 o 
   4   0   4     1556.92     1710.19    373.02 o 
   6   0   4    11166.43    10548.51    183.30 o 
   8   0   4      588.40      600.90    175.45 o 
  10   0   4      128.97      183.14     51.22 o 
 -11   1   4       27.78       69.32     34.57 o 
 -10   1   4       41.16       -5.69     28.29 o 
  -9   1   4      876.86      769.45     94.82 o 
  -8   1   4     1065.86     1237.54    125.27 o 
  -7   1   4     6731.28     6204.92    161.11 o 
  -6   1   4      733.68      850.93     62.60 o 
  -5   1   4    11270.08    10864.59    346.46 o 
  -4   1   4      165.55      186.27    109.11 o 
  -3   1   4    17735.53    17017.63    410.98 o 
  -2   1   4      199.52      207.29     99.10 o 
  -1   1   4     3498.38     3003.44    400.50 o 
   0   1   4     3745.86     3011.94    404.97 o 
   1   1   4    31630.58    30384.94    506.21 o 
   2   1   4      873.71     1302.36    154.29 o 
   3   1   4     7150.35     7318.38    285.70 o 
   4   1   4    18242.82    17315.62    354.65 o 
   5   1   4       15.59       46.29     23.34 o 
   6   1   4       94.94      147.25     36.65 o 
   7   1   4     8688.44     8265.61    140.97 o 
   8   1   4     1396.01     1457.36    196.34 o 
   9   1   4     1036.97     1080.83    154.59 o 
  10   1   4      191.54      256.65     29.19 o 
 -11   2   4      144.32      168.74     77.49 o 
 -10   2   4      992.64     1006.86    103.80 o 
  -9   2   4       59.94       47.64     19.65 o 
  -8   2   4     3311.52     3004.09    183.40 o 
  -7   2   4     1157.44     1135.00    135.31 o 
  -6   2   4     2079.53     2319.18    102.71 o 
  -5   2   4     1088.25     1132.54     69.12 o 
  -4   2   4     9478.37    10468.98    366.94 o 
  -3   2   4    33199.63    34858.92    401.08 o 
  -2   2   4      269.60      231.55    168.60 o 
  -1   2   4     8554.97     7630.03    247.81 o 
   0   2   4    12317.66    12423.84    372.75 o 
   1   2   4    27172.71    29713.18    315.40 o 
   2   2   4      605.08      320.19    112.42 o 
   3   2   4    18591.52    18551.96    455.35 o 
   4   2   4     3452.37     3502.17    319.16 o 
   5   2   4    18256.23    19255.13    216.41 o 
   6   2   4     7136.76     7753.59    172.38 o 
   7   2   4     4385.74     4194.08    201.73 o 
   8   2   4      828.68      787.82     94.55 o 
   9   2   4     1343.13     1379.81    162.65 o 
  10   2   4     1009.98     1087.96     94.86 o 
 -11   3   4      974.95      905.04     91.96 o 
 -10   3   4      979.50     1084.55    147.39 o 
  -9   3   4       49.91       58.08     28.46 o 
  -8   3   4     1386.25     1261.16    110.90 o 
  -7   3   4     2896.09     2630.56    266.66 o 
  -6   3   4    11430.17    12570.96    256.35 o 
  -5   3   4     6489.90     6189.90    187.06 o 
  -4   3   4    40439.32    42409.42    397.32 o 
  -3   3   4     6514.26     6179.32    289.46 o 
  -2   3   4     3185.28     3303.04    368.07 o 
  -1   3   4      144.73      224.38     82.27 o 
   0   3   4     1777.97     1682.72    133.26 o 
   1   3   4    37841.70    35736.51    289.46 o 
   2   3   4      871.32      605.27    162.24 o 
   3   3   4     5249.55     5629.08    307.55 o 
   4   3   4     3518.62     3248.32    229.72 o 
   5   3   4    10071.49     9245.94    288.43 o 
   6   3   4    10559.52    10741.02    259.42 o 
   7   3   4     1098.57     1142.30     90.39 o 
   8   3   4     2903.20     3193.33    218.08 o 
   9   3   4     1442.17     1561.57    116.91 o 
  10   3   4     1377.20     1462.52    125.20 o 
 -11   4   4     1253.89     1254.64     89.57 o 
 -10   4   4      109.16      118.88     46.08 o 
  -9   4   4     1321.05     1227.95    136.61 o 
  -8   4   4     1230.93     1158.89    166.30 o 
  -7   4   4      284.60      351.69    103.05 o 
  -6   4   4     3651.82     4054.13    149.85 o 
  -5   4   4     7650.82     7923.58    244.06 o 
  -4   4   4      175.65      136.34    110.91 o 
  -3   4   4    12053.80    11307.65    535.91 o 
  -2   4   4      532.15      501.06    225.39 o 
  -1   4   4     2612.20     2900.69    207.67 o 
   0   4   4    26427.91    28518.48    594.96 o 
   1   4   4     5375.55     5077.13    429.41 o 
   2   4   4       98.86      214.00    115.45 o 
   3   4   4     9725.58     9592.07    515.09 o 
   4   4   4      504.18      348.17     91.96 o 
   5   4   4    20868.91    22137.43    167.60 o 
   6   4   4      399.80      340.52     90.95 o 
   7   4   4     3486.93     3057.61    110.83 o 
   8   4   4       74.27       37.49     30.14 o 
   9   4   4        0.47       15.70     17.40 o 
  10   4   4      559.03      524.81    112.37 o 
 -11   5   4      377.62      403.33    122.88 o 
 -10   5   4      974.81     1139.09    141.86 o 
  -9   5   4     2421.22     2570.31    161.08 o 
  -8   5   4     7631.08     7556.64    170.67 o 
  -7   5   4     1707.58     1855.47    111.82 o 
  -6   5   4    28652.78    26881.40    279.22 o 
  -5   5   4    17230.68    15698.68    194.91 o 
  -4   5   4    48795.20    51897.38    400.39 o 
  -3   5   4    17559.26    20340.60    477.54 o 
  -2   5   4     6615.94     7475.40    337.93 o 
  -1   5   4    13806.54    14392.02    312.33 o 
   0   5   4     2785.62     2831.20    289.29 o 
   1   5   4    17958.35    17682.91    292.87 o 
   2   5   4     1350.83     1240.47    106.40 o 
   3   5   4     8897.92     9889.03    438.63 o 
   4   5   4     7588.50     8094.60    449.21 o 
   5   5   4     8653.36     9288.27    197.98 o 
   6   5   4     8945.29     8819.27    262.15 o 
   7   5   4      844.23      852.67    140.22 o 
   8   5   4     1815.20     2004.19    139.88 o 
   9   5   4      813.47      810.01     74.55 o 
  10   5   4     2204.85     1842.57    237.98 o 
 -11   6   4      368.76      308.58     94.79 o 
 -10   6   4      435.33      325.11    113.72 o 
  -9   6   4     2174.84     2407.39    197.09 o 
  -8   6   4       60.54       87.15     49.12 o 
  -7   6   4       92.18       80.45     50.64 o 
  -6   6   4      489.68      460.44    124.42 o 
  -5   6   4     1397.75     1380.15    159.71 o 
  -4   6   4      501.67      408.76    236.93 o 
  -3   6   4    16142.95    17334.74    400.74 o 
  -2   6   4      633.60      731.63    184.43 o 
  -1   6   4    15424.94    13628.10    307.21 o 
   0   6   4        0.88       41.73     44.89 o 
   1   6   4       12.84       15.17     61.38 o 
   2   6   4       14.29       18.94     43.34 o 
   3   6   4     5146.07     5016.03    434.87 o 
   4   6   4     5583.77     5685.06    234.50 o 
   5   6   4     4362.99     4565.80    168.62 o 
   6   6   4     3548.02     3796.41    147.12 o 
   7   6   4      834.48      933.50    119.47 o 
   8   6   4        7.45       24.58     30.24 o 
   9   6   4       23.06       79.81     36.84 o 
  10   6   4      108.28      141.19     60.47 o 
 -11   7   4      128.03      178.97     47.87 o 
 -10   7   4       95.38       51.13     46.41 o 
  -9   7   4     3129.37     3578.98    123.57 o 
  -8   7   4      202.85      168.52     39.23 o 
  -7   7   4    20644.64    19050.67    196.27 o 
  -6   7   4     2390.39     2154.66    128.41 o 
  -5   7   4    19159.31    18902.18    158.04 o 
  -4   7   4     9423.54     9711.54    187.40 o 
  -3   7   4    18470.55    18569.03    449.21 o 
  -2   7   4    30616.33    32015.88    440.67 o 
  -1   7   4     5494.30     6056.10    229.04 o 
   0   7   4    35296.46    32413.55    299.02 o 
   1   7   4     1023.69      780.31    154.32 o 
   2   7   4    72936.22    71564.16    429.07 o 
   3   7   4     3509.23     3674.21    294.24 o 
   4   7   4    21024.04    20979.59    229.04 o 
   5   7   4     3349.41     3150.66    210.85 o 
   6   7   4      498.70      531.50     74.58 o 
   7   7   4     6550.44     6164.65    154.63 o 
   8   7   4       57.76       82.07     47.11 o 
   9   7   4     4478.89     4541.22    234.50 o 
  10   7   4       46.99       88.25     40.08 o 
 -11   8   4      288.96      207.74     44.98 o 
 -10   8   4      200.92      252.79     48.92 o 
  -9   8   4      263.75      277.84     99.87 o 
  -8   8   4      529.40      383.33    135.14 o 
  -7   8   4      582.55      678.66    123.05 o 
  -6   8   4       11.62        8.78      6.09 o 
  -5   8   4     1032.79      896.95     86.91 o 
  -4   8   4     5098.59     4739.20    334.52 o 
  -3   8   4    13461.56    13717.87    260.79 o 
  -2   8   4    12248.66    13271.06    392.20 o 
  -1   8   4       35.49       24.57     33.30 o 
   0   8   4    10945.96    10878.59    417.46 o 
   1   8   4     3059.68     2572.36    257.61 o 
   2   8   4     5186.55     5168.95    422.92 o 
   3   8   4      246.27      119.94    108.50 o 
   4   8   4     7599.33     7144.64    257.37 o 
   5   8   4      125.93      134.71     23.82 o 
   6   8   4       11.18       47.59     24.76 o 
   7   8   4        0.61      -14.86     14.86 o 
   8   8   4      150.42      146.86     56.51 o 
   9   8   4      153.11      201.88     69.73 o 
  10   8   4        5.63       15.74      9.68 o 
 -10   9   4        1.05       -4.24     13.58 o 
  -9   9   4      574.65      572.16    107.01 o 
  -8   9   4     2917.51     3049.45    246.38 o 
  -7   9   4       38.23       43.52     46.80 o 
  -6   9   4     8339.48     7590.77    229.72 o 
  -5   9   4     1216.69     1082.67     84.89 o 
  -4   9   4       38.67       66.90     23.10 o 
  -3   9   4    32262.04    31161.84    339.64 o 
  -2   9   4     9523.02     9924.53    453.99 o 
  -1   9   4    25544.53    25044.30    435.21 o 
   0   9   4    15835.70    17348.05    465.93 o 
   1   9   4    60937.28    65358.56    515.43 o 
   2   9   4    21808.96    23652.65    454.33 o 
   3   9   4    38918.74    40729.32    251.91 o 
   4   9   4     6157.36     6857.23    228.02 o 
   5   9   4     3750.06     3981.42    163.50 o 
   6   9   4      463.75      524.92    100.66 o 
   7   9   4      560.15      444.46     71.92 o 
   8   9   4     3647.42     3868.43    271.37 o 
   9   9   4      161.54      153.61     31.90 o 
  10   9   4      435.80      357.69     52.53 o 
 -10  10   4      402.18      275.37    100.07 o 
  -9  10   4      207.50      144.43     89.42 o 
  -8  10   4     1173.99     1177.67    168.38 o 
  -7  10   4      440.26      390.46    112.61 o 
  -6  10   4      217.38      246.20     92.93 o 
  -5  10   4     1376.48     1192.10    147.66 o 
  -4  10   4     7806.92     7782.95    203.78 o 
  -3  10   4      882.71     1022.46    146.37 o 
  -2  10   4     8114.41     8443.11    322.91 o 
  -1  10   4     9452.19     9918.73    435.89 o 
   0  10   4     2866.59     3081.44    296.83 o 
   1  10   4       67.44      104.19     71.84 o 
   2  10   4       66.52      128.69     38.71 o 
   3  10   4     8173.98     8325.00    145.75 o 
   4  10   4     2531.02     2335.40    127.90 o 
   5  10   4      939.39     1046.52    121.48 o 
   6  10   4     2335.07     2302.97    201.36 o 
   7  10   4       96.90      101.41     36.24 o 
   8  10   4      106.39      104.12     73.05 o 
   9  10   4      476.02      528.57    130.67 o 
  10  10   4      312.89      358.51    104.96 o 
 -10  11   4      546.73      440.23     92.06 o 
  -9  11   4       57.48       95.36     30.79 o 
  -8  11   4      425.84      365.54    126.02 o 
  -7  11   4       26.84       56.36     41.43 o 
  -6  11   4      616.30      598.31    119.64 o 
  -5  11   4     1362.11     1429.68    123.22 o 
  -4  11   4    16931.65    15851.26    151.21 o 
  -3  11   4     1418.42     1516.45    154.56 o 
  -2  11   4    11435.50    10782.33    284.34 o 
  -1  11   4    54039.82    54773.53    360.46 o 
   0  11   4    19611.39    20556.67    483.68 o 
   1  11   4    40613.01    41742.78    348.85 o 
   2  11   4    28752.58    30355.59    216.41 o 
   3  11   4     6608.03     6638.43    252.25 o 
   4  11   4     7969.20     8226.35    190.13 o 
   5  11   4     4125.31     3936.36    120.15 o 
   6  11   4     2362.90     2576.28    121.31 o 
   7  11   4       44.97       62.53     51.85 o 
   8  11   4       60.34       41.58     22.82 o 
   9  11   4      108.72      119.14     67.65 o 
 -10  12   4      926.67     1010.54    122.64 o 
  -9  12   4      952.16      973.85    141.86 o 
  -8  12   4      136.17      191.19     73.67 o 
  -7  12   4       37.00       25.93     40.59 o 
  -6  12   4      470.39      519.39     79.84 o 
  -5  12   4     1338.04     1284.57     83.32 o 
  -4  12   4      371.02      367.22    123.53 o 
  -3  12   4     3271.67     3459.16    188.76 o 
  -2  12   4     7948.63     8031.45    126.30 o 
  -1  12   4     7201.59     7871.36    265.22 o 
   0  12   4     1194.15     1391.45     66.12 o 
   1  12   4       10.56       11.72      8.02 o 
   2  12   4      567.13      632.34     98.92 o 
   3  12   4      214.73      105.23     34.24 o 
   4  12   4      169.05      154.45     59.23 o 
   5  12   4     3049.66     3064.47    102.23 o 
   6  12   4     2407.31     2400.76    214.53 o 
   7  12   4      300.69      275.57     49.32 o 
   8  12   4      302.94      388.24     98.99 o 
   9  12   4      352.82      273.60     93.72 o 
  -9  13   4      394.29      411.66     95.64 o 
  -8  13   4      559.17      685.18     54.38 o 
  -7  13   4     1393.89     1421.04    105.51 o 
  -6  13   4      680.89      724.70     71.78 o 
  -5  13   4     2447.61     2045.05    248.29 o 
  -4  13   4      183.20      295.75     70.28 o 
  -3  13   4     1751.76     1740.68     90.05 o 
  -2  13   4     4422.83     4459.64    159.07 o 
  -1  13   4     2129.56     2177.56    154.08 o 
   0  13   4    17046.19    18502.81    236.21 o 
   1  13   4      434.23      415.58     55.64 o 
   2  13   4     1767.77     1786.79    116.43 o 
   3  13   4      601.91      624.69     76.46 o 
   4  13   4     3387.61     3344.82    227.78 o 
   5  13   4      373.97      282.83     73.72 o 
   6  13   4       51.69       71.28     57.51 o 
   7  13   4     1882.68     1953.47    131.42 o 
   8  13   4      360.69      245.78     68.24 o 
   9  13   4     1233.65     1233.78    133.70 o 
  -9  14   4      243.89      230.13     60.45 o 
  -8  14   4       75.06       78.22     41.10 o 
  -7  14   4       20.50       20.40     13.19 o 
  -6  14   4       13.16       15.25     26.91 o 
  -5  14   4        0.05       -7.00     14.68 o 
  -4  14   4      434.01      427.57    107.35 o 
  -3  14   4     5267.37     4901.34    159.75 o 
  -2  14   4      878.92      806.83     90.76 o 
  -1  14   4    10285.10    11337.35    235.18 o 
   0  14   4        0.04       -1.28      1.28 o 
   1  14   4      851.51      923.54    143.12 o 
   2  14   4      955.00      895.38     96.87 o 
   3  14   4      654.16      574.58    129.20 o 
   4  14   4      144.04      229.83     36.55 o 
   5  14   4     1221.51     1302.73     98.34 o 
   6  14   4      571.75      510.51    130.36 o 
   7  14   4       65.28       51.19     26.65 o 
   8  14   4      125.17      199.68     32.94 o 
   9  14   4      709.35      644.25     90.32 o 
  -9  15   4       51.38       28.94     21.52 o 
  -8  15   4     1065.35     1107.55     58.95 o 
  -7  15   4        0.89       23.50     18.86 o 
  -6  15   4     5685.32     5552.28    239.62 o 
  -5  15   4      830.79      922.24    116.67 o 
  -4  15   4      673.28      593.87    164.39 o 
  -3  15   4      663.89      647.73     58.95 o 
  -2  15   4      672.98      600.80    101.58 o 
  -1  15   4     5254.06     5716.80    199.34 o 
   0  15   4       16.86       19.67     27.03 o 
   1  15   4      326.20      314.97     60.86 o 
   2  15   4       13.08       36.20     23.79 o 
   3  15   4       44.42       59.08     47.57 o 
   4  15   4       40.53       25.79     17.42 o 
   5  15   4        2.53       -4.61      4.61 o 
   6  15   4      406.42      329.50    105.02 o 
   7  15   4       52.17       35.22     35.18 o 
   8  15   4     2378.38     2039.21    180.84 o 
  -8  16   4       18.10       43.72     28.42 o 
  -7  16   4       99.72      109.82     31.40 o 
  -6  16   4     1424.32     1250.54    165.04 o 
  -5  16   4      726.02      600.25     63.22 o 
  -4  16   4      359.70      411.86     69.84 o 
  -3  16   4     1996.60     1857.72    150.81 o 
  -2  16   4     2392.36     2584.65    103.73 o 
  -1  16   4     1490.72     1742.79     77.31 o 
   0  16   4      488.86      428.38    134.86 o 
   1  16   4      699.49      751.57    141.73 o 
   2  16   4        3.68        7.71      4.27 o 
   3  16   4     2963.04     2723.61    196.55 o 
   4  16   4     1750.62     1740.85    121.14 o 
   5  16   4      703.00      791.27     70.62 o 
   6  16   4      316.62      334.48    103.68 o 
   7  16   4      426.04      484.06     55.64 o 
   8  16   4      346.01      317.12     77.68 o 
  -8  17   4      212.07      273.89     71.50 o 
  -7  17   4      330.30      308.57     58.13 o 
  -6  17   4       31.53       60.51     36.14 o 
  -5  17   4      994.37     1042.94     98.96 o 
  -4  17   4       91.54       53.07     41.35 o 
  -3  17   4      477.21      433.54     99.30 o 
  -2  17   4        8.86       -1.86      7.52 o 
  -1  17   4     1126.15     1040.55    151.56 o 
   0  17   4     1990.62     2032.11    100.87 o 
   1  17   4      952.84      958.56     57.89 o 
   2  17   4     1941.08     2152.74    101.72 o 
   3  17   4     6458.45     6718.30    191.49 o 
   4  17   4      558.18      634.32     97.83 o 
   5  17   4      359.88      294.48     76.24 o 
   6  17   4       10.46      -14.95     14.95 o 
   7  17   4      382.90      431.18     75.44 o 
  -8  18   4      263.09      290.67     51.88 o 
  -7  18   4        5.07       11.39     19.20 o 
  -6  18   4        5.48      -16.40     16.40 o 
  -5  18   4      164.45      266.11     42.11 o 
  -4  18   4     1158.24     1095.40    153.67 o 
  -3  18   4        0.13       -0.90      3.92 o 
  -2  18   4     2954.51     2834.17    175.79 o 
  -1  18   4       88.15       85.92     44.83 o 
   0  18   4       41.06       64.05     22.84 o 
   1  18   4        0.41      -15.51     18.92 o 
   2  18   4      491.17      423.88     52.87 o 
   3  18   4      126.68      203.15     32.41 o 
   4  18   4      909.49      720.98    159.13 o 
   5  18   4      246.10      273.46    104.83 o 
   6  18   4      131.53      118.82     63.79 o 
   7  18   4      219.55      329.47     90.13 o 
  -7  19   4      249.13      187.02     77.93 o 
  -6  19   4      796.89      816.39     63.49 o 
  -5  19   4        2.20        3.98     15.97 o 
  -4  19   4      532.79      498.29    152.20 o 
  -3  19   4      515.39      538.74    109.40 o 
  -2  19   4      448.63      447.43     57.62 o 
  -1  19   4     3331.89     3600.82    202.76 o 
   0  19   4     3416.70     3466.67    245.43 o 
   1  19   4     5976.12     6390.96    143.36 o 
   2  19   4      788.29      773.86     81.48 o 
   3  19   4     3339.55     3354.75    254.50 o 
   4  19   4      782.96      830.93    157.09 o 
   5  19   4      357.89      370.42     41.75 o 
   6  19   4      162.24      112.91     50.78 o 
  -6  20   4       18.72       27.60     25.12 o 
  -5  20   4      382.31      487.74     92.44 o 
  -4  20   4      174.39      241.19     27.88 o 
  -3  20   4      391.01      438.15    115.20 o 
  -2  20   4      187.74      141.97     52.67 o 
  -1  20   4      454.64      527.07     66.05 o 
   0  20   4      563.66      515.36     51.47 o 
   1  20   4       41.83       56.69     41.90 o 
   2  20   4      501.43      394.49    115.92 o 
   3  20   4        0.09       13.76     16.70 o 
   4  20   4     2321.07     2424.73     96.70 o 
   5  20   4       24.42      -35.91     49.19 o 
   6  20   4      177.76      116.92     60.01 o 
  -6  21   4       48.81       24.53     40.59 o 
  -5  21   4     3028.63     2910.29    156.85 o 
  -4  21   4      156.17       74.40     27.74 o 
  -3  21   4       48.70       16.14     28.68 o 
  -2  21   4      224.33      223.08     41.93 o 
  -1  21   4      344.67      307.84     50.89 o 
   0  21   4     1937.14     2178.65    136.64 o 
   1  21   4     1018.10      869.40     82.16 o 
   2  21   4     2468.37     2810.82    174.22 o 
   3  21   4      197.35      228.71     42.40 o 
   4  21   4        6.30        7.43     23.68 o 
   5  21   4      395.48      380.05     88.51 o 
  -5  22   4      165.52      161.95     54.98 o 
  -4  22   4        3.19      -15.45     24.95 o 
  -3  22   4        7.33        6.12      4.09 o 
  -2  22   4      589.43      586.43    123.57 o 
  -1  22   4      509.46      433.91    109.09 o 
   0  22   4       96.59       58.27     60.93 o 
   1  22   4      175.81      237.05     39.20 o 
   2  22   4      103.00       69.42     60.66 o 
   3  22   4     1201.34     1059.73     83.39 o 
   4  22   4      531.25      478.12    111.65 o 
  -4  23   4      906.22     1002.49    153.16 o 
  -3  23   4      522.32      486.75     62.91 o 
  -2  23   4      819.56      942.45    113.05 o 
  -1  23   4      174.13      211.15     66.97 o 
   0  23   4      109.97       61.05     38.28 o 
   1  23   4     1353.08     1383.87    134.63 o 
   2  23   4      164.47      187.70     68.36 o 
   3  23   4      112.64       66.62     32.66 o 
  -2  24   4       36.49       59.24     45.92 o 
  -1  24   4     1107.65     1250.54    126.13 o 
   0  24   4       80.12      101.64     36.06 o 
   1  24   4       87.64      151.38     44.08 o 
   2  24   4        0.45       -2.27      6.81 o 
 -11   0   5     1668.72     1718.52    265.26 o 
  -9   0   5     2171.38     1873.29    294.44 o 
  -7   0   5     2817.55     2871.51    212.25 o 
  -5   0   5     5973.33     5888.50    178.52 o 
  -3   0   5     1126.31     1061.23    210.78 o 
  -1   0   5      812.66      609.13    223.10 o 
   1   0   5     2105.26     1934.42    320.66 o 
   3   0   5    20096.86    20686.04    335.88 o 
   5   0   5    32530.46    34317.21    431.80 o 
   7   0   5     5295.28     5949.26    250.89 o 
   9   0   5      725.39      894.01    186.85 o 
 -11   1   5      670.98      605.78     80.97 o 
 -10   1   5      112.38       74.27     60.20 o 
  -9   1   5      362.73      421.11     55.78 o 
  -8   1   5     1034.98     1111.65     85.81 o 
  -7   1   5      373.32      297.60     48.43 o 
  -6   1   5     9980.93     9666.82    278.19 o 
  -5   1   5     1261.27     1337.28    202.07 o 
  -4   1   5    14385.21    15401.71    324.96 o 
  -3   1   5     1375.37     1838.54    256.14 o 
  -2   1   5     1726.02     2613.66    408.08 o 
  -1   1   5    20299.01    19861.70    350.56 o 
   0   1   5    10321.01    11438.39    306.18 o 
   1   1   5    24063.94    23527.37    409.95 o 
   2   1   5      258.13      283.11    150.84 o 
   3   1   5       39.96       56.84     76.68 o 
   4   1   5      282.55      306.75    175.52 o 
   5   1   5      951.20      890.53    105.20 o 
   6   1   5      174.37      282.44     71.13 o 
   7   1   5     1490.29     1356.09    169.78 o 
   8   1   5     1273.91     1308.81    188.56 o 
   9   1   5      353.68      417.91     88.27 o 
  10   1   5      297.27      246.65     50.35 o 
 -11   2   5       15.32      -16.54     23.77 o 
 -10   2   5     2268.88     2478.15    115.61 o 
  -9   2   5      979.55     1165.58     92.13 o 
  -8   2   5      436.60      407.09     82.57 o 
  -7   2   5      151.73      120.54     44.95 o 
  -6   2   5    13289.29    14068.09    148.83 o 
  -5   2   5    32508.37    32941.26    326.66 o 
  -4   2   5    25445.95    26457.80    578.58 o 
  -3   2   5     3822.07     3226.47    414.49 o 
  -2   2   5     1142.00     1118.65    163.40 o 
  -1   2   5     2032.13     2298.74    425.21 o 
   0   2   5    28163.51    25908.24    521.23 o 
   1   2   5     1210.77     1261.29    107.63 o 
   2   2   5    22831.08    21892.00    302.09 o 
   3   2   5       48.12       29.07     77.11 o 
   4   2   5    40334.60    37835.77    382.30 o 
   5   2   5      116.73      117.11     44.02 o 
   6   2   5    20794.39    22020.35    279.56 o 
   7   2   5     7613.98     8088.11    157.02 o 
   8   2   5     2296.40     2311.06     92.23 o 
   9   2   5      117.17      139.59     57.92 o 
  10   2   5     1674.73     1477.57     73.32 o 
 -11   3   5       85.01       83.08     43.21 o 
 -10   3   5      647.63      622.68     99.71 o 
  -9   3   5     1981.52     1649.84    192.28 o 
  -8   3   5       67.68       34.84     55.29 o 
  -7   3   5     5517.16     5935.95    214.02 o 
  -6   3   5     2505.59     2471.42     97.32 o 
  -5   3   5    15791.75    16519.27    173.06 o 
  -4   3   5     2069.49     2258.15    254.50 o 
  -3   3   5    12933.02    13429.78    299.36 o 
  -2   3   5    26066.77    27443.60    565.95 o 
  -1   3   5       19.18       20.37     28.21 o 
   0   3   5    15498.21    17015.58    438.28 o 
   1   3   5      550.18      544.30    199.72 o 
   2   3   5    11959.63    12913.33    429.07 o 
   3   3   5      200.51      185.13    101.97 o 
   4   3   5     7491.15     6693.04    467.30 o 
   5   3   5     2076.30     2173.19    164.46 o 
   6   3   5       20.93       -0.97     49.69 o 
   7   3   5     3074.93     2992.96    185.21 o 
   8   3   5       29.36       58.98     25.83 o 
   9   3   5     1076.21     1032.19    164.49 o 
  10   3   5       10.18       10.30     27.66 o 
 -11   4   5       10.73       15.79     11.57 o 
 -10   4   5      245.29      265.43     86.25 o 
  -9   4   5      227.02      219.01     50.96 o 
  -8   4   5     1093.01     1209.92     69.60 o 
  -7   4   5      230.10      136.44     47.53 o 
  -6   4   5     4113.81     4103.28    281.95 o 
  -5   4   5    14915.49    13722.99    217.78 o 
  -4   4   5    33091.74    34265.67    396.64 o 
  -3   4   5     2388.24     2410.15    392.27 o 
  -2   4   5     9599.61    10463.86    314.04 o 
  -1   4   5     1148.42     1270.95    223.65 o 
   0   4   5     1958.65     2164.15    221.80 o 
   1   4   5    15458.11    16372.49    294.58 o 
   2   4   5     6060.63     5950.97    306.87 o 
   3   4   5     8327.42     8114.39    285.70 o 
   4   4   5      170.11      105.91    130.57 o 
   5   4   5     4234.29     4824.54    270.34 o 
   6   4   5     1301.56     1150.80    148.93 o 
   7   4   5      328.19      369.95     90.49 o 
   8   4   5      353.19      312.92     83.87 o 
   9   4   5      494.24      498.16    108.96 o 
  10   4   5      573.75      466.72    148.11 o 
 -11   5   5       76.15       73.14     35.21 o 
 -10   5   5      863.28      867.45     92.03 o 
  -9   5   5     1269.24     1375.10    113.26 o 
  -8   5   5     2087.30     1946.37    204.87 o 
  -7   5   5     1131.39     1052.39     89.26 o 
  -6   5   5     1395.47     1237.81     71.27 o 
  -5   5   5    12525.52    13340.35    197.64 o 
  -4   5   5     7174.87     7762.13    409.27 o 
  -3   5   5    24799.70    26748.97    311.65 o 
  -2   5   5    11498.70    11589.95    390.50 o 
  -1   5   5      294.09      320.56    115.51 o 
   0   5   5     2283.08     2466.06    199.86 o 
   1   5   5     9706.07     8968.43    322.57 o 
   2   5   5     3047.39     3364.31    234.37 o 
   3   5   5     4466.63     4252.45    291.85 o 
   4   5   5     4677.29     4303.65    480.27 o 
   5   5   5     5937.28     5839.00    178.86 o 
   6   5   5     3781.53     4197.83    169.31 o 
   7   5   5      892.49      902.13    157.29 o 
   8   5   5      763.95      886.33    101.34 o 
   9   5   5      118.06       83.02     64.50 o 
  10   5   5        5.43       33.79     23.74 o 
 -11   6   5      191.19      181.28     98.75 o 
 -10   6   5     1124.68     1135.48     78.44 o 
  -9   6   5      143.54       43.61     29.74 o 
  -8   6   5        7.76       14.67      9.89 o 
  -7   6   5     2518.49     2756.55    116.81 o 
  -6   6   5      702.71      482.76    132.75 o 
  -5   6   5     7424.56     8144.77    183.64 o 
  -4   6   5     8103.66     7842.00    150.87 o 
  -3   6   5    28820.42    28691.55    402.10 o 
  -2   6   5    20126.53    20303.39    405.86 o 
  -1   6   5    18464.72    18110.61    308.57 o 
   0   6   5     5318.58     6512.82    220.17 o 
   1   6   5    11953.81    11017.85    346.12 o 
   2   6   5     7211.34     6925.84    434.19 o 
   3   6   5    10092.55    10365.21    341.68 o 
   4   6   5     1487.64     1395.99     78.24 o 
   5   6   5      114.94      125.06     23.42 o 
   6   6   5       11.18        2.20     25.41 o 
   7   6   5      132.61       48.62     76.81 o 
   8   6   5       33.45       -0.59     36.89 o 
   9   6   5        6.29       25.09     12.22 o 
  10   6   5       16.64       -6.10     48.68 o 
 -11   7   5     1059.00     1082.50     67.69 o 
 -10   7   5        7.09       38.39     24.29 o 
  -9   7   5     1202.55     1318.20    186.71 o 
  -8   7   5     2160.03     2023.14     99.88 o 
  -7   7   5      731.31      605.54    100.59 o 
  -6   7   5     6102.32     6685.88    231.09 o 
  -5   7   5      997.46     1115.58    164.53 o 
  -4   7   5     6688.08     6201.85    226.99 o 
  -3   7   5    13030.18    13228.39    258.74 o 
  -2   7   5     1171.29     1035.80    217.57 o 
  -1   7   5    43635.57    46966.00    507.92 o 
   0   7   5     5449.29     5559.79    375.48 o 
   1   7   5    21415.97    22495.84    548.20 o 
   2   7   5       70.75       79.05     59.47 o 
   3   7   5    13558.19    14252.41    346.80 o 
   4   7   5       17.75        8.92     16.20 o 
   5   7   5     3378.99     3572.49    225.63 o 
   6   7   5     2106.54     2121.38    176.99 o 
   7   7   5      516.58      486.62    108.38 o 
   8   7   5      719.72      683.88     93.80 o 
   9   7   5       35.95       -5.28     34.19 o 
  10   7   5      373.51      450.71     53.35 o 
 -10   8   5     1038.95      908.76    162.00 o 
  -9   8   5       19.24       32.33     30.65 o 
  -8   8   5      694.26      701.87    119.44 o 
  -7   8   5      222.19      186.21     33.76 o 
  -6   8   5       37.45       53.33     45.70 o 
  -5   8   5        1.71       18.18      9.35 o 
  -4   8   5       97.05       54.65     28.56 o 
  -3   8   5      970.17      988.60    234.50 o 
  -2   8   5      368.00      304.82    100.19 o 
  -1   8   5    12424.93    13134.86    358.41 o 
   0   8   5      624.87      528.06    114.11 o 
   1   8   5      110.80      121.32     63.67 o 
   2   8   5      152.37      149.32     79.75 o 
   3   8   5    20437.78    22301.61    342.37 o 
   4   8   5     1996.51     2008.87    207.98 o 
   5   8   5     2669.20     2799.69    206.79 o 
   6   8   5     2315.66     2409.54    242.32 o 
   7   8   5      107.09       61.93     49.10 o 
   8   8   5      775.17      813.08    142.07 o 
   9   8   5      240.50      219.11     34.22 o 
  10   8   5       34.36      -20.06     38.74 o 
 -10   9   5     1446.55     1227.81     99.30 o 
  -9   9   5        4.13      -15.65     16.70 o 
  -8   9   5       12.38       28.68     14.86 o 
  -7   9   5     3776.98     3461.55    279.56 o 
  -6   9   5     4078.19     4377.72    124.59 o 
  -5   9   5     1128.83     1285.63    127.18 o 
  -4   9   5     3176.17     3365.19    253.55 o 
  -3   9   5       34.60       24.35     27.31 o 
  -2   9   5      924.00     1053.93    235.01 o 
  -1   9   5    12744.30    12585.98    387.08 o 
   0   9   5     2621.00     3057.75    268.16 o 
   1   9   5     7269.31     6797.15    506.55 o 
   2   9   5    18151.72    17226.87    318.13 o 
   3   9   5     5615.04     5553.98    338.95 o 
   4   9   5     6879.63     7587.36    181.94 o 
   5   9   5       34.10       77.47     39.99 o 
   6   9   5     2759.92     2577.03    188.86 o 
   7   9   5      147.79       64.74     61.61 o 
   8   9   5      555.47      586.19     70.86 o 
   9   9   5      665.97      832.30     89.23 o 
  10   9   5      322.30      254.96     46.17 o 
 -10  10   5      384.18      331.03     83.37 o 
  -9  10   5     2028.04     1838.85    137.36 o 
  -8  10   5      279.40      352.47     75.74 o 
  -7  10   5     2302.20     2592.63    121.83 o 
  -6  10   5      189.40      122.61     86.19 o 
  -5  10   5       70.58       86.62     26.02 o 
  -4  10   5     2463.20     2374.00    137.15 o 
  -3  10   5      202.13      326.45     86.74 o 
  -2  10   5      214.15      240.99     54.19 o 
  -1  10   5     1282.28     1244.67    197.50 o 
   0  10   5     9198.06     9061.62    472.76 o 
   1  10   5     2333.09     2589.94    327.59 o 
   2  10   5    21979.33    20473.04    239.62 o 
   3  10   5     6494.89     5828.08    162.48 o 
   4  10   5     6877.73     6519.98    267.95 o 
   5  10   5     2334.18     2267.74     98.20 o 
   6  10   5      198.78      198.05     78.88 o 
   7  10   5     1378.25     1483.82     99.16 o 
   8  10   5      488.48      495.36     47.24 o 
   9  10   5       40.71       38.81     34.29 o 
 -10  11   5        3.13       27.26     10.60 o 
  -9  11   5      923.15      961.36    117.49 o 
  -8  11   5        9.38      -10.43     22.73 o 
  -7  11   5      543.36      477.50     55.43 o 
  -6  11   5     1178.64     1351.17    178.90 o 
  -5  11   5      975.83      926.54    163.64 o 
  -4  11   5      571.37      532.66    119.44 o 
  -3  11   5     7292.45     7138.15    162.48 o 
  -2  11   5      967.88     1119.50     60.86 o 
  -1  11   5     1263.10     1198.93    187.53 o 
   0  11   5    15388.21    16474.21    153.26 o 
   1  11   5    10622.58     9796.19    236.89 o 
   2  11   5    12583.86    12860.08    273.42 o 
   3  11   5     1643.13     1675.72    156.98 o 
   4  11   5     4295.95     4208.75    233.82 o 
   5  11   5     1328.41     1265.73    143.36 o 
   6  11   5      111.28       75.06     63.67 o 
   7  11   5       11.69       42.57     34.08 o 
   8  11   5        4.05       14.73      6.60 o 
   9  11   5      640.21      604.69     85.75 o 
 -10  12   5      506.50      437.77     50.66 o 
  -9  12   5       47.53       40.80     48.13 o 
  -8  12   5     1077.57     1101.99    168.25 o 
  -7  12   5      257.48      331.13     41.14 o 
  -6  12   5      665.21      589.98    156.85 o 
  -5  12   5      877.99      786.90    120.84 o 
  -4  12   5      153.46      126.42     88.83 o 
  -3  12   5     8030.10     9003.59    290.48 o 
  -2  12   5      682.92      688.76    159.82 o 
  -1  12   5     4240.54     4440.18    219.48 o 
   0  12   5        7.91        5.33     14.18 o 
   1  12   5     2348.09     2203.84    150.29 o 
   2  12   5       63.03       26.96     24.90 o 
   3  12   5     8191.07     8216.11    250.55 o 
   4  12   5      289.14      298.71     51.73 o 
   5  12   5      414.57      417.05    124.90 o 
   6  12   5      511.13      478.84     79.43 o 
   7  12   5        7.04        3.01      8.06 o 
   8  12   5       36.90       13.05     42.55 o 
   9  12   5      528.68      606.60     78.44 o 
  -9  13   5      139.66      221.69     57.39 o 
  -8  13   5       90.52      117.27     56.31 o 
  -7  13   5       29.86        3.07     21.32 o 
  -6  13   5     2376.57     2441.69    254.64 o 
  -5  13   5      569.30      587.96     67.28 o 
  -4  13   5      139.03      116.41     44.10 o 
  -3  13   5       77.45       34.73     19.99 o 
  -2  13   5       71.18       50.72     29.13 o 
  -1  13   5     5122.26     5278.86    300.72 o 
   0  13   5      249.56      246.74     72.08 o 
   1  13   5     8691.63     8413.41    248.16 o 
   2  13   5       20.67       15.56     10.97 o 
   3  13   5    13932.57    13748.59    245.08 o 
   4  13   5       57.92       18.16     26.88 o 
   5  13   5     2673.87     2506.07    231.40 o 
   6  13   5       64.16       28.53     26.49 o 
   7  13   5      168.96      185.58     38.13 o 
   8  13   5      266.11      210.10     98.26 o 
   9  13   5       20.91      -23.26     38.94 o 
  -9  14   5       94.22       72.44     50.76 o 
  -8  14   5       31.77       62.38     16.57 o 
  -7  14   5        3.54       10.59      8.46 o 
  -6  14   5       16.46      -10.57     34.81 o 
  -5  14   5      731.43      720.30    126.40 o 
  -4  14   5     2813.08     2882.33    173.16 o 
  -3  14   5     1320.71     1173.77    147.84 o 
  -2  14   5    13185.85    12142.92    277.51 o 
  -1  14   5     1844.88     1883.73    100.87 o 
   0  14   5     7956.86     7922.90    265.91 o 
   1  14   5     1162.61     1017.85    121.86 o 
   2  14   5      910.19      996.41     83.15 o 
   3  14   5      311.82      318.85     61.37 o 
   4  14   5      762.64      921.42    158.69 o 
   5  14   5      684.99      520.82    117.76 o 
   6  14   5      225.57      288.95     99.86 o 
   7  14   5      217.77      153.62     62.35 o 
   8  14   5      892.56      847.04    141.18 o 
  -9  15   5        2.72       -7.25      7.25 o 
  -8  15   5        3.48       -7.08     13.07 o 
  -7  15   5     1547.57     1641.89    180.09 o 
  -6  15   5      351.25      350.97     82.20 o 
  -5  15   5      341.32      334.26     45.31 o 
  -4  15   5      590.33      656.50    131.35 o 
  -3  15   5     1189.65     1203.85    102.44 o 
  -2  15   5     1270.87     1221.87    146.20 o 
  -1  15   5     1140.61     1289.18    135.14 o 
   0  15   5     1779.24     1947.05    161.97 o 
   1  15   5     2041.59     1903.16    192.01 o 
   2  15   5      627.11      615.37    122.51 o 
   3  15   5     1388.92     1272.73    156.71 o 
   4  15   5     1934.78     2153.50    168.66 o 
   5  15   5     2201.53     2052.29     90.69 o 
   6  15   5        2.15       -8.79     10.61 o 
   7  15   5      242.39      264.27     42.99 o 
   8  15   5       12.09       35.82     20.56 o 
  -8  16   5      158.55      157.06     54.95 o 
  -7  16   5      446.16      393.19     97.25 o 
  -6  16   5      671.27      570.86     94.69 o 
  -5  16   5      494.49      452.35    107.42 o 
  -4  16   5      244.79      248.39     63.42 o 
  -3  16   5     5299.03     4749.10    206.85 o 
  -2  16   5     1986.08     2068.81    161.32 o 
  -1  16   5     7443.41     7779.20    125.96 o 
   0  16   5     2091.22     2189.92    191.90 o 
   1  16   5     3403.69     3487.16    126.64 o 
   2  16   5     1847.57     1804.10    217.44 o 
   3  16   5      944.60     1122.88     92.37 o 
   4  16   5     2435.80     2787.92    211.70 o 
   5  16   5      222.02      269.31     87.80 o 
   6  16   5      393.06      377.83     97.93 o 
   7  16   5      863.23      953.10    148.42 o 
   8  16   5      143.03       53.63     35.15 o 
  -8  17   5       58.02       35.82     35.30 o 
  -7  17   5      159.02      155.42     30.24 o 
  -6  17   5      115.46      164.75     46.82 o 
  -5  17   5      119.15       76.51     38.75 o 
  -4  17   5        9.48        5.29      3.82 o 
  -3  17   5        3.72       -6.02      7.78 o 
  -2  17   5     2214.08     2451.80    108.92 o 
  -1  17   5       70.77      113.91     40.83 o 
   0  17   5      718.13      804.27     62.70 o 
   1  17   5       90.79      141.64     32.07 o 
   2  17   5      230.08      184.97     77.88 o 
   3  17   5       77.27       74.71     54.27 o 
   4  17   5      922.01      826.22    110.01 o 
   5  17   5      103.10      160.23     30.43 o 
   6  17   5        1.86       15.03     15.73 o 
   7  17   5       80.98      125.73     37.76 o 
  -7  18   5      177.66       79.05     53.78 o 
  -6  18   5      354.21      329.64     52.83 o 
  -5  18   5      302.83      370.73     80.80 o 
  -4  18   5      166.42      215.34     71.96 o 
  -3  18   5     1380.79     1484.84    167.16 o 
  -2  18   5     1107.79     1012.15    171.59 o 
  -1  18   5      595.84      500.58     72.94 o 
   0  18   5     1169.93     1083.32     89.81 o 
   1  18   5      166.03      235.78     50.07 o 
   2  18   5      843.62      904.59     62.23 o 
   3  18   5      370.91      365.13     54.99 o 
   4  18   5     1647.68     1447.80     79.43 o 
   5  18   5     1648.19     1759.76    189.31 o 
   6  18   5      842.11      754.91    157.84 o 
   7  18   5       15.59       15.04      8.43 o 
  -7  19   5      194.30      137.37     47.47 o 
  -6  19   5       74.97       62.24     44.02 o 
  -5  19   5      349.40      368.75     77.28 o 
  -4  19   5      209.60      176.26     67.37 o 
  -3  19   5      440.75      536.83     87.28 o 
  -2  19   5       19.36       -1.32     29.84 o 
  -1  19   5     1721.01     1681.28    100.32 o 
   0  19   5       51.99       12.58     45.74 o 
   1  19   5      379.19      332.93    100.96 o 
   2  19   5      426.30      364.35    105.20 o 
   3  19   5       66.63       38.08     19.20 o 
   4  19   5       93.70      133.63     58.91 o 
   5  19   5       92.75       66.47     48.75 o 
   6  19   5      165.13      139.13     67.32 o 
  -6  20   5      476.78      497.06     81.85 o 
  -5  20   5        0.01       -5.08      6.61 o 
  -4  20   5       48.30       64.68     29.15 o 
  -3  20   5       33.87      -20.91     38.96 o 
  -2  20   5      234.90      153.58     92.74 o 
  -1  20   5      119.13       50.88     69.73 o 
   0  20   5      233.33      210.31     48.50 o 
   1  20   5      124.45      128.44     26.18 o 
   2  20   5      529.17      468.77    141.49 o 
   3  20   5     2350.52     2356.73    253.11 o 
   4  20   5      617.17      657.80     85.37 o 
   5  20   5     1170.65     1259.83    159.78 o 
   6  20   5      300.73      200.66     64.01 o 
  -6  21   5     1036.69     1091.34     83.63 o 
  -5  21   5       20.47       15.06     13.88 o 
  -4  21   5      416.38      379.30     62.77 o 
  -3  21   5      103.00       88.91     24.46 o 
  -2  21   5      496.32      519.66     89.91 o 
  -1  21   5        0.13       -4.65     11.39 o 
   0  21   5      234.58      253.63     87.12 o 
   1  21   5     2142.33     2190.22    202.04 o 
   2  21   5        0.98       34.09     16.87 o 
   3  21   5       79.24       37.87     37.31 o 
   4  21   5       27.08        1.74     28.39 o 
   5  21   5        3.19       36.34     18.12 o 
  -5  22   5       10.30       15.36      6.77 o 
  -4  22   5       50.39       39.84     41.60 o 
  -3  22   5      786.16      821.41    129.54 o 
  -2  22   5       85.44       84.49     66.29 o 
  -1  22   5     1195.92     1369.71    148.18 o 
   0  22   5      456.68      540.79     91.17 o 
   1  22   5      467.59      509.59     78.92 o 
   2  22   5      354.11      323.66     43.60 o 
   3  22   5       12.20       17.18      6.50 o 
   4  22   5      182.50      238.35     28.37 o 
  -4  23   5      487.76      498.67     76.67 o 
  -3  23   5      460.07      388.17     52.33 o 
  -2  23   5        5.76       17.33      9.15 o 
  -1  23   5      141.57       74.28     80.52 o 
   0  23   5      406.98      495.19     67.45 o 
   1  23   5       39.56       25.22     17.01 o 
   2  23   5      377.30      334.47     92.16 o 
   3  23   5        4.21        0.10     10.34 o 
  -2  24   5      915.89      860.42     78.58 o 
  -1  24   5       33.43       56.86     30.01 o 
   0  24   5      303.06      315.72     55.85 o 
   1  24   5       48.47       35.93     46.67 o 
 -10   0   6     1250.05     1115.03    226.55 o 
  -8   0   6       12.19       71.65     37.07 o 
  -6   0   6      664.79      744.84    171.12 o 
  -4   0   6     1434.66     1627.28    355.71 o 
  -2   0   6    29241.24    30455.60    600.08 o 
   0   0   6     1122.04     1233.85    245.08 o 
   2   0   6     8049.49     8939.08    381.96 o 
   4   0   6     5597.86     5271.35    450.23 o 
   6   0   6     6436.38     6581.42    248.16 o 
   8   0   6     2231.96     2098.44    245.43 o 
  10   0   6      140.18      114.64     47.34 o 
 -11   1   6       25.47      -28.06     39.11 o 
 -10   1   6       87.41       60.06     45.78 o 
  -9   1   6      331.45      298.49    104.85 o 
  -8   1   6        6.49       -1.71      6.68 o 
  -7   1   6       76.06      148.38     58.34 o 
  -6   1   6     3067.13     3213.77    200.88 o 
  -5   1   6    21198.12    20145.69    310.62 o 
  -4   1   6    22070.09    21257.45    352.61 o 
  -3   1   6    27390.61    26446.87    498.02 o 
  -2   1   6      403.69      388.65    164.73 o 
  -1   1   6    17322.59    19156.48    475.15 o 
   0   1   6    13908.47    14284.16    351.58 o 
   1   1   6       53.32      197.73    131.63 o 
   2   1   6    25506.62    27529.96    386.06 o 
   3   1   6     1552.28     1811.40    175.89 o 
   4   1   6     4870.18     5268.96    343.39 o 
   5   1   6     1458.42     1577.07     77.25 o 
   6   1   6     2301.19     2105.95    221.43 o 
   7   1   6      336.28      233.90     58.25 o 
   8   1   6      762.36      789.22     91.68 o 
   9   1   6      897.07      793.96     74.69 o 
  10   1   6      873.52      920.33    159.48 o 
 -11   2   6      879.95      766.18     58.68 o 
 -10   2   6       65.14       58.86     27.30 o 
  -9   2   6      811.31      912.85    140.91 o 
  -8   2   6     1961.10     2053.31    148.52 o 
  -7   2   6       36.75       36.46     16.13 o 
  -6   2   6       45.87       36.59     28.90 o 
  -5   2   6     5525.22     5542.72    266.25 o 
  -4   2   6     1327.23     1435.52    176.34 o 
  -3   2   6        5.49       14.66     32.25 o 
  -2   2   6     2231.53     2224.67    393.43 o 
  -1   2   6       17.89       55.28     89.20 o 
   0   2   6     5412.86     5918.54    202.76 o 
   1   2   6      181.49      294.97    139.12 o 
   2   2   6     1103.11      891.11    164.15 o 
   3   2   6      121.39      107.21     81.80 o 
   4   2   6     4903.70     5244.73    357.73 o 
   5   2   6     5864.05     6844.60    193.88 o 
   6   2   6     2283.66     2562.59    110.36 o 
   7   2   6     1111.44     1010.68    104.79 o 
   8   2   6     1544.48     1475.28    125.96 o 
   9   2   6      184.32      242.83     42.35 o 
  10   2   6        3.40       29.68     14.53 o 
 -11   3   6        3.04       20.32     10.90 o 
 -10   3   6      102.40      112.24     23.23 o 
  -9   3   6      235.58      259.63     79.00 o 
  -8   3   6      151.51      181.76     66.41 o 
  -7   3   6      646.28      689.75     63.46 o 
  -6   3   6       47.65       55.02     50.04 o 
  -5   3   6     9314.60     8612.07    250.20 o 
  -4   3   6    13703.59    14951.83    406.88 o 
  -3   3   6     1355.95     1895.68    354.11 o 
  -2   3   6    22941.36    20942.05    271.71 o 
  -1   3   6     2559.26     2554.57    384.04 o 
   0   3   6      325.64      157.26     93.62 o 
   1   3   6    33045.80    32596.51    338.95 o 
   2   3   6      957.41      989.21    243.99 o 
   3   3   6     9171.49     9458.26    384.35 o 
   4   3   6     1605.02     1459.65    310.69 o 
   5   3   6     2943.96     3226.85    199.86 o 
   6   3   6      323.53      298.33     40.80 o 
   7   3   6     2090.11     2119.91    163.95 o 
   8   3   6      382.83      292.22     51.99 o 
   9   3   6      434.71      454.02     52.40 o 
  10   3   6       31.12       64.73     30.23 o 
 -11   4   6      664.68      553.11    140.26 o 
 -10   4   6      354.55      332.07     88.72 o 
  -9   4   6      189.56      184.64     67.51 o 
  -8   4   6      294.44      263.02    115.53 o 
  -7   4   6        7.89      -15.01     27.71 o 
  -6   4   6       73.12       24.17     52.63 o 
  -5   4   6     1730.65     1797.99     97.28 o 
  -4   4   6     4482.92     4951.17    227.33 o 
  -3   4   6    14892.64    14170.83    342.71 o 
  -2   4   6      531.15      617.08    149.47 o 
  -1   4   6    12207.88    12110.15    451.94 o 
   0   4   6     5168.93     5301.73    519.86 o 
   1   4   6     4263.89     4207.73    286.39 o 
   2   4   6      927.24      800.99    112.51 o 
   3   4   6    17947.20    17405.05    303.45 o 
   4   4   6      627.93      522.15    278.84 o 
   5   4   6     1270.51     1116.29    119.81 o 
   6   4   6     1179.11     1153.81    154.73 o 
   7   4   6      249.63      212.06    106.24 o 
   8   4   6      256.18      286.52     66.49 o 
   9   4   6       70.00       82.58     28.04 o 
  10   4   6      364.34      377.87     98.07 o 
 -11   5   6      151.87       49.58     63.42 o 
 -10   5   6      390.12      416.64     92.61 o 
  -9   5   6      577.71      506.21     77.96 o 
  -8   5   6      382.15      317.58     49.69 o 
  -7   5   6       38.76       70.16     28.24 o 
  -6   5   6      435.08      453.58    110.05 o 
  -5   5   6     2151.03     1945.21    137.39 o 
  -4   5   6      691.48      780.99     59.60 o 
  -3   5   6     4152.13     4517.33    528.74 o 
  -2   5   6     2056.02     1883.43    179.82 o 
  -1   5   6      276.32       67.95     58.11 o 
   0   5   6      447.70      398.01    176.44 o 
   1   5   6     2991.22     3295.90    445.55 o 
   2   5   6    30815.25    32978.81    515.77 o 
   3   5   6       27.22       32.43     52.44 o 
   4   5   6    14486.23    14028.50    256.35 o 
   5   5   6      968.89      906.98    101.17 o 
   6   5   6     2194.12     2255.80    218.15 o 
   7   5   6     1529.24     1548.77     94.79 o 
   8   5   6     1934.58     2158.68    224.88 o 
   9   5   6        1.73        0.22     13.26 o 
  10   5   6       68.53      106.98     63.32 o 
 -11   6   6        0.23       -8.37     11.15 o 
 -10   6   6     1096.81     1149.78     86.94 o 
  -9   6   6        3.84       16.13      6.17 o 
  -8   6   6      278.59      299.84     91.94 o 
  -7   6   6       71.27       73.47     32.65 o 
  -6   6   6        4.59       26.51     17.30 o 
  -5   6   6       22.05       23.70     16.61 o 
  -4   6   6     7306.61     6780.43    282.29 o 
  -3   6   6       45.38       37.88     32.53 o 
  -2   6   6    19003.60    17962.47    303.79 o 
  -1   6   6     1128.60     1146.47    251.81 o 
   0   6   6      413.57      424.32    232.86 o 
   1   6   6    23383.40    21851.04    449.89 o 
   2   6   6       88.22       60.06     71.89 o 
   3   6   6      785.52      894.86    261.06 o 
   4   6   6      324.38      408.07     71.61 o 
   5   6   6     1036.90     1033.28     98.65 o 
   6   6   6      630.94      602.57    152.68 o 
   7   6   6        4.39       12.47      7.78 o 
   8   6   6       52.32       97.63     49.44 o 
   9   6   6      152.06      167.76     39.73 o 
  10   6   6      119.48      177.77     76.98 o 
 -11   7   6      206.64      260.64     68.48 o 
 -10   7   6      584.49      532.56    112.92 o 
  -9   7   6      394.43      432.65     91.68 o 
  -8   7   6      206.85      294.42     49.41 o 
  -7   7   6       33.14       37.70     60.39 o 
  -6   7   6      318.35      296.99     78.95 o 
  -5   7   6       80.86       64.23     29.43 o 
  -4   7   6     3878.19     4300.92    181.25 o 
  -3   7   6     6177.61     5643.76    466.27 o 
  -2   7   6     1002.15      967.33     99.91 o 
  -1   7   6      861.22      786.49    187.57 o 
   0   7   6     4616.87     4245.96    418.14 o 
   1   7   6     1393.49     1330.69    294.34 o 
   2   7   6      958.03     1012.69    111.82 o 
   3   7   6     8415.11     8532.54    348.85 o 
   4   7   6        5.63       -9.43      9.43 o 
   5   7   6     1691.93     1664.32    133.50 o 
   6   7   6      112.52       46.18     59.37 o 
   7   7   6     1459.83     1385.61    109.61 o 
   8   7   6      242.33      294.44     87.44 o 
   9   7   6       35.81       93.29     50.37 o 
  10   7   6      132.95      185.36     43.06 o 
 -10   8   6       68.85       35.61     35.82 o 
  -9   8   6     4518.20     4344.61    235.53 o 
  -8   8   6      984.97     1024.71    159.48 o 
  -7   8   6      573.84      691.36     59.94 o 
  -6   8   6      706.78      899.44     72.94 o 
  -5   8   6     7430.69     7609.21    170.67 o 
  -4   8   6     1963.30     2040.61    231.57 o 
  -3   8   6     8853.60     8750.66    162.82 o 
  -2   8   6      316.95      422.55    188.49 o 
  -1   8   6      812.55      800.11    248.84 o 
   0   8   6    16701.67    16883.48    295.94 o 
   1   8   6      976.57     1033.52    184.02 o 
   2   8   6     1461.29     1682.24    324.86 o 
   3   8   6     1144.15     1188.18    141.42 o 
   4   8   6      391.16      431.73     97.49 o 
   5   8   6     5228.86     5162.46    129.37 o 
   6   8   6      270.73      319.92     75.26 o 
   7   8   6     1864.30     1788.23    111.14 o 
   8   8   6      169.51      148.71     88.35 o 
   9   8   6        0.70        5.00      6.11 o 
 -10   9   6      113.28       88.68     35.86 o 
  -9   9   6      381.12      410.50    104.48 o 
  -8   9   6      187.38      171.73     38.73 o 
  -7   9   6     2725.33     2633.42    210.13 o 
  -6   9   6     2403.47     2215.59    245.05 o 
  -5   9   6     5756.77     5412.67    253.28 o 
  -4   9   6     2482.38     2708.79    245.90 o 
  -3   9   6     7485.47     7704.78    150.53 o 
  -2   9   6      567.35      430.71     57.41 o 
  -1   9   6     2290.93     2452.24    216.58 o 
   0   9   6     1421.20     1274.16    154.66 o 
   1   9   6       43.87       15.41     97.45 o 
   2   9   6       14.52        7.03     24.16 o 
   3   9   6      426.23      375.61     80.04 o 
   4   9   6      452.48      456.00     66.60 o 
   5   9   6       90.75      102.23     28.01 o 
   6   9   6      391.44      477.20     78.95 o 
   7   9   6       27.71       57.10     31.73 o 
   8   9   6      222.62      168.55     57.16 o 
   9   9   6      421.53      415.41     98.03 o 
 -10  10   6     1221.82     1051.64     98.61 o 
  -9  10   6        9.63       11.37     17.02 o 
  -8  10   6     4646.87     4891.44    293.55 o 
  -7  10   6       54.80       52.82     37.59 o 
  -6  10   6     5281.09     4719.74    290.82 o 
  -5  10   6       23.40       61.27     46.34 o 
  -4  10   6     6340.42     6584.16    209.93 o 
  -3  10   6     6418.36     6242.81    127.32 o 
  -2  10   6     2238.78     2653.97    165.82 o 
  -1  10   6     2875.33     2981.93    251.30 o 
   0  10   6      209.16      218.63     69.63 o 
   1  10   6      857.48      939.31     61.75 o 
   2  10   6       21.16       52.58     32.32 o 
   3  10   6     3282.65     3164.14    143.98 o 
   4  10   6      232.15      222.36     55.88 o 
   5  10   6        4.01       -7.07     11.88 o 
   6  10   6     2116.12     2129.47    234.74 o 
   7  10   6      130.83      185.51     66.52 o 
   8  10   6     1021.11     1144.49    110.22 o 
   9  10   6        0.30      -11.25     17.33 o 
 -10  11   6       27.89        5.75     35.03 o 
  -9  11   6       99.92      139.18     78.10 o 
  -8  11   6      264.35      358.00     61.10 o 
  -7  11   6      647.55      748.12     81.38 o 
  -6  11   6     3007.90     3362.91    139.95 o 
  -5  11   6        0.68       17.37     11.71 o 
  -4  11   6      514.27      536.52     73.56 o 
  -3  11   6      119.91      134.00     33.12 o 
  -2  11   6     3742.11     4153.46    286.05 o 
  -1  11   6       27.69       52.52     33.26 o 
   0  11   6     2218.72     2512.49    132.92 o 
   1  11   6      698.12      837.18     96.22 o 
   2  11   6     2401.34     2274.74    206.51 o 
   3  11   6     4970.39     4885.98    310.96 o 
   4  11   6     2611.16     2942.47    215.59 o 
   5  11   6      714.83      730.92     84.41 o 
   6  11   6        9.53        1.95     14.61 o 
   7  11   6       22.82       28.88     14.27 o 
   8  11   6      370.50      410.02    122.00 o 
   9  11   6        3.45        9.71      3.90 o 
 -10  12   6      105.39      149.14     49.83 o 
  -9  12   6       43.36       26.53     49.90 o 
  -8  12   6       69.62      106.74     54.11 o 
  -7  12   6     3573.36     3704.93    267.61 o 
  -6  12   6      180.55      149.89     58.20 o 
  -5  12   6     1209.75     1367.90    164.87 o 
  -4  12   6     2870.06     3122.81    233.10 o 
  -3  12   6      194.25      114.64     87.49 o 
  -2  12   6     5025.84     4686.63    159.75 o 
  -1  12   6       25.53       48.85     24.70 o 
   0  12   6     3142.72     2868.74    241.23 o 
   1  12   6      190.07      167.43     40.40 o 
   2  12   6     1810.84     1753.37    208.36 o 
   3  12   6     2479.98     2545.15    137.19 o 
   4  12   6      289.01      228.89     54.71 o 
   5  12   6      394.10      367.97     73.66 o 
   6  12   6      163.38       42.61     63.82 o 
   7  12   6      672.90      693.92    150.43 o 
   8  12   6        0.17       17.89      9.29 o 
   9  12   6      481.49      444.56     96.22 o 
  -9  13   6      547.59      452.18    129.27 o 
  -8  13   6       69.72       36.77     38.22 o 
  -7  13   6       27.28       29.11     16.23 o 
  -6  13   6        1.96        6.62     19.12 o 
  -5  13   6       24.52       -6.95     50.55 o 
  -4  13   6      127.54       85.34     69.98 o 
  -3  13   6      359.84      380.70     51.65 o 
  -2  13   6      249.35      225.96     35.90 o 
  -1  13   6      662.45      548.61    142.17 o 
   0  13   6      444.67      377.01     96.40 o 
   1  13   6      688.60      675.28     78.82 o 
   2  13   6     3037.69     3207.15    152.85 o 
   3  13   6      214.22      194.99     39.79 o 
   4  13   6     5221.03     5000.67    277.51 o 
   5  13   6     2783.23     2679.85    241.16 o 
   6  13   6     1220.62     1337.28    109.64 o 
   7  13   6      579.79      700.74    104.35 o 
   8  13   6      116.94      149.90     29.08 o 
  -9  14   6      179.38      236.05     37.26 o 
  -8  14   6       59.72       60.09     19.10 o 
  -7  14   6        3.10        4.00      6.46 o 
  -6  14   6     1971.40     2022.76    191.60 o 
  -5  14   6       29.36       57.34     41.56 o 
  -4  14   6        6.45       -2.84     10.07 o 
  -3  14   6     3900.26     4060.61    171.35 o 
  -2  14   6      313.03      305.10    104.97 o 
  -1  14   6    11017.92    10830.80    232.11 o 
   0  14   6     2441.91     2264.91    127.87 o 
   1  14   6     2338.21     2105.40    232.73 o 
   2  14   6        1.62       -8.57      8.57 o 
   3  14   6     1532.69     1658.62    161.83 o 
   4  14   6      151.91      201.55     31.99 o 
   5  14   6      601.66      728.56    145.04 o 
   6  14   6        6.77       -3.45     14.36 o 
   7  14   6      138.69      117.75     76.27 o 
   8  14   6        4.44      -18.48     18.48 o 
  -9  15   6       35.69       29.05     22.70 o 
  -8  15   6      176.23      180.44     64.31 o 
  -7  15   6      204.43      163.13     71.55 o 
  -6  15   6        0.91        1.81     16.37 o 
  -5  15   6     2432.41     2766.44    243.92 o 
  -4  15   6        0.21      -17.50     17.50 o 
  -3  15   6     1309.39     1285.97    146.33 o 
  -2  15   6      156.58      106.48     76.27 o 
  -1  15   6     3048.47     2810.82    205.04 o 
   0  15   6     1650.32     1434.36    123.60 o 
   1  15   6       33.06       60.92     46.50 o 
   2  15   6      304.49      332.45     52.58 o 
   3  15   6     3390.69     3558.15    111.96 o 
   4  15   6     4566.29     4186.57    289.12 o 
   5  15   6     2733.49     2829.59    256.42 o 
   6  15   6     1878.45     2049.25     82.26 o 
   7  15   6        2.00       -0.80      6.29 o 
   8  15   6       32.10       61.89     36.85 o 
  -8  16   6      153.32      177.50     35.37 o 
  -7  16   6      150.54      250.75     28.32 o 
  -6  16   6        2.53        6.54     12.87 o 
  -5  16   6      514.12      600.32     57.14 o 
  -4  16   6      239.78      257.89     90.79 o 
  -3  16   6      379.83      416.81     90.56 o 
  -2  16   6     7425.44     8249.57    263.52 o 
  -1  16   6       98.35       48.15     47.96 o 
   0  16   6     1714.17     1562.84     75.78 o 
   1  16   6       82.43       87.04     62.06 o 
   2  16   6      813.76      801.23    149.27 o 
   3  16   6       46.79       15.06     42.44 o 
   4  16   6      618.12      508.40    141.11 o 
   5  16   6       26.83       13.28     21.64 o 
   6  16   6       33.92       34.75     30.55 o 
   7  16   6      219.60      185.88     80.08 o 
  -8  17   6       23.21        9.12     17.47 o 
  -7  17   6        0.46       -5.84     11.82 o 
  -6  17   6      778.46      686.54     78.78 o 
  -5  17   6       82.23       41.59     22.56 o 
  -4  17   6     1033.08     1115.47     73.22 o 
  -3  17   6       65.05       54.24     44.08 o 
  -2  17   6     1753.59     1596.36    196.65 o 
  -1  17   6     1322.21     1210.30     91.72 o 
   0  17   6     2584.65     2764.77    123.09 o 
   1  17   6       84.80      130.37     19.91 o 
   2  17   6        8.85       -6.50     21.25 o 
   3  17   6     1057.28      992.62    118.79 o 
   4  17   6      896.67      897.15     60.32 o 
   5  17   6     1984.03     1997.60    181.94 o 
   6  17   6      423.57      378.14    127.35 o 
   7  17   6      278.87      277.83     72.73 o 
  -7  18   6      751.48      684.19     78.61 o 
  -6  18   6     1157.55     1101.58    118.48 o 
  -5  18   6       12.42       -6.41     16.56 o 
  -4  18   6      279.22      295.71     93.25 o 
  -3  18   6        1.84        9.36      7.89 o 
  -2  18   6       45.47       63.56     35.04 o 
  -1  18   6      129.17       96.92     40.37 o 
   0  18   6       34.68       69.77     40.81 o 
   1  18   6       27.45        9.57     19.23 o 
   2  18   6      146.17      208.75     58.83 o 
   3  18   6      421.47      315.72     80.73 o 
   4  18   6      136.15      136.16     24.38 o 
   5  18   6        0.40        0.18      0.90 o 
   6  18   6       43.50       57.19     39.70 o 
  -7  19   6      380.25      361.45    100.25 o 
  -6  19   6      180.26      242.20     61.05 o 
  -5  19   6      683.12      706.07    110.59 o 
  -4  19   6        3.50       -5.88     18.61 o 
  -3  19   6     1087.45     1241.94    160.98 o 
  -2  19   6      132.95      146.99     44.86 o 
  -1  19   6     1940.98     2167.80    242.01 o 
   0  19   6      149.27      127.59     66.74 o 
   1  19   6      284.61      372.23     94.18 o 
   2  19   6      246.69      301.39     52.15 o 
   3  19   6       53.72       14.71     31.65 o 
   4  19   6       81.00       98.96     31.74 o 
   5  19   6      187.21      206.55     92.49 o 
   6  19   6       14.62      -28.68     31.51 o 
  -6  20   6      315.92      292.80     54.80 o 
  -5  20   6       38.55       67.18     48.12 o 
  -4  20   6      221.81      142.11     89.13 o 
  -3  20   6      467.41      597.93    140.87 o 
  -2  20   6      296.60      253.37     74.31 o 
  -1  20   6     1181.59     1113.05     64.31 o 
   0  20   6       77.00       81.21     66.90 o 
   1  20   6        1.83      -10.07     10.07 o 
   2  20   6      109.86      117.58     50.20 o 
   3  20   6      262.35      240.99     42.29 o 
   4  20   6       38.94       62.17     27.32 o 
   5  20   6       83.96       81.37     30.89 o 
  -5  21   6       25.42        2.95     17.82 o 
  -4  21   6       51.09       12.13     24.76 o 
  -3  21   6       38.32       18.26     49.27 o 
  -2  21   6     2016.24     2251.26    156.57 o 
  -1  21   6      136.47      134.51     60.88 o 
   0  21   6      704.28      833.32    152.44 o 
   1  21   6       85.64      131.81     62.52 o 
   2  21   6       48.43       51.11     62.38 o 
   3  21   6      289.59      308.69     78.11 o 
   4  21   6      150.45       64.81     83.33 o 
  -5  22   6       10.58       66.19     32.98 o 
  -4  22   6       59.98       26.06     22.73 o 
  -3  22   6       11.28       -0.07     20.60 o 
  -2  22   6     1156.15     1105.57    127.70 o 
  -1  22   6      558.42      591.34    125.14 o 
   0  22   6      476.84      465.25     80.66 o 
   1  22   6       70.49       81.88     37.98 o 
   2  22   6      182.13      107.18     83.04 o 
   3  22   6      149.16      208.13     52.65 o 
   4  22   6       13.03       22.69     25.00 o 
  -3  23   6      151.95      208.70     63.86 o 
  -2  23   6       65.23       30.93     42.15 o 
  -1  23   6      161.08      206.75     44.00 o 
   0  23   6       56.53       48.23     43.76 o 
   1  23   6        5.50       11.64      6.14 o 
   2  23   6       97.64       57.41     25.79 o 
  -1  24   6      384.16      366.29     95.78 o 
   0  24   6      211.83      235.05     96.30 o 
 -11   0   7       71.58       89.00     51.04 o 
  -9   0   7      143.75       39.16     74.22 o 
  -7   0   7      187.05       92.02     61.62 o 
  -5   0   7     1363.91     1159.37    167.22 o 
  -3   0   7       37.26       30.26     28.64 o 
  -1   0   7    13707.06    13657.80    321.89 o 
   1   0   7    97012.62    98976.35    840.04 o 
   3   0   7    29326.56    29724.45    592.57 o 
   5   0   7     9070.52     8463.93    218.46 o 
   7   0   7       17.44       21.81     42.87 o 
   9   0   7       15.35       15.41     10.75 o 
 -11   1   7      596.09      502.18    136.67 o 
 -10   1   7       40.23       61.41     55.04 o 
  -9   1   7       51.19       73.79     26.85 o 
  -8   1   7     2354.18     2375.57    145.75 o 
  -7   1   7       54.46       59.58     50.72 o 
  -6   1   7     2127.80     1830.76     88.92 o 
  -5   1   7     9144.22     9507.41    151.56 o 
  -4   1   7    22999.95    22388.66    258.40 o 
  -3   1   7    26489.89    28396.29    475.83 o 
  -2   1   7    17602.16    17675.74    306.53 o 
  -1   1   7    12173.02    11000.44    482.32 o 
   0   1   7    15222.57    15188.38    432.48 o 
   1   1   7     7403.15     6992.06    357.04 o 
   2   1   7     1513.55     1453.09    298.20 o 
   3   1   7    11906.48    11229.49    450.23 o 
   4   1   7      248.88      197.39     80.60 o 
   5   1   7     2928.06     2609.53    243.79 o 
   6   1   7     1255.76     1098.92    174.70 o 
   7   1   7     1467.55     1352.13    185.55 o 
   8   1   7      114.77       62.14     64.96 o 
   9   1   7      682.32      577.69    147.97 o 
  10   1   7      195.43      157.73     71.47 o 
 -11   2   7      161.16      102.86     33.75 o 
 -10   2   7       15.65        6.44     18.00 o 
  -9   2   7       16.02       42.98     22.47 o 
  -8   2   7      379.21      282.53     86.97 o 
  -7   2   7      831.38      735.83    153.40 o 
  -6   2   7      903.46      800.89    147.19 o 
  -5   2   7     2792.33     2459.34    152.17 o 
  -4   2   7     1101.60     1030.14    115.41 o 
  -3   2   7        5.67       17.21     18.68 o 
  -2   2   7    13178.98    13698.42    336.91 o 
  -1   2   7      969.37      933.09    281.30 o 
   0   2   7    16316.90    16893.38    462.18 o 
   1   2   7     8010.83     8715.84    268.64 o 
   2   2   7    36652.03    36151.93    493.58 o 
   3   2   7     5062.48     5058.01    529.76 o 
   4   2   7    14010.81    14470.88    172.72 o 
   5   2   7       10.62       10.44     21.94 o 
   6   2   7      168.37      116.44     47.44 o 
   7   2   7      751.60      828.20    121.42 o 
   8   2   7      234.58      213.02     68.83 o 
   9   2   7      387.90      281.09     95.54 o 
  10   2   7        3.49       16.04     19.00 o 
 -11   3   7      532.01      623.33    122.92 o 
 -10   3   7     1996.45     2273.68    127.22 o 
  -9   3   7      101.43       90.92     59.14 o 
  -8   3   7     6604.31     6682.12    242.69 o 
  -7   3   7      851.49      795.98     89.57 o 
  -6   3   7     4657.98     4490.70    195.59 o 
  -5   3   7      564.98      719.35     62.12 o 
  -4   3   7     3624.25     3616.52    254.64 o 
  -3   3   7    32053.12    30907.20    336.22 o 
  -2   3   7     2729.43     2833.42    231.87 o 
  -1   3   7     3700.15     4939.57    548.54 o 
   0   3   7     3679.72     3558.15    299.36 o 
   1   3   7    11201.70    12149.75    281.95 o 
   2   3   7    11832.23    12750.85    502.11 o 
   3   3   7      561.43      642.34    251.64 o 
   4   3   7     2480.71     2919.98    119.50 o 
   5   3   7      337.31      298.51     66.42 o 
   6   3   7     3514.20     3389.87    270.21 o 
   7   3   7      180.24      226.36     47.30 o 
   8   3   7     2295.70     2462.10    198.80 o 
   9   3   7      128.66      178.92     58.28 o 
  10   3   7      189.91      250.45     30.58 o 
 -11   4   7      391.40      329.02    102.70 o 
 -10   4   7      361.72      382.54    102.98 o 
  -9   4   7      665.56      648.48    162.68 o 
  -8   4   7        4.86       11.81      8.55 o 
  -7   4   7     4504.36     4640.55    280.92 o 
  -6   4   7     2189.65     2397.25    228.73 o 
  -5   4   7        4.81       -6.02     36.65 o 
  -4   4   7     4082.68     4053.10    139.27 o 
  -3   4   7    11245.79    11267.38    576.87 o 
  -2   4   7     5099.66     5446.12    352.61 o 
  -1   4   7     3372.73     3226.57    379.81 o 
   0   4   7     6723.31     7659.04    493.24 o 
   1   4   7     2266.50     2100.14    290.07 o 
   2   4   7    20081.21    20737.58    424.29 o 
   3   4   7     6964.21     6834.70    316.77 o 
   4   4   7     4424.57     4546.34    292.87 o 
   5   4   7       26.30       45.70     34.09 o 
   6   4   7      879.00      922.85    114.45 o 
   7   4   7     1174.38      976.31    177.63 o 
   8   4   7      740.64      652.10    143.64 o 
   9   4   7      540.41      641.55    111.96 o 
  10   4   7      666.88      770.38    155.34 o 
 -11   5   7     1399.00     1519.21    179.58 o 
 -10   5   7      127.01       72.18     38.16 o 
  -9   5   7     5208.01     5480.60    173.40 o 
  -8   5   7     1296.19     1205.25    180.33 o 
  -7   5   7     1170.98     1257.61    128.38 o 
  -6   5   7     2830.30     2556.79    173.64 o 
  -5   5   7      815.22      902.17    112.30 o 
  -4   5   7      252.85      486.48    125.38 o 
  -3   5   7       26.44       48.34     46.04 o 
  -2   5   7       14.62        7.59     17.66 o 
  -1   5   7      907.74     1102.40    155.72 o 
   0   5   7     2217.28     2094.17    274.30 o 
   1   5   7     2149.16     1942.92    237.40 o 
   2   5   7     6296.83     5820.57    302.43 o 
   3   5   7     5781.65     6166.35    398.01 o 
   4   5   7     2650.47     2526.45    201.67 o 
   5   5   7     9600.66     9482.15    290.14 o 
   6   5   7      535.76      583.08     61.48 o 
   7   5   7     6119.26     5654.00    180.91 o 
   8   5   7      196.16      158.68     50.30 o 
   9   5   7      355.53      324.72     47.84 o 
  10   5   7       20.34       31.22     24.11 o 
 -11   6   7      483.97      406.64     49.87 o 
 -10   6   7      259.65      237.57     54.83 o 
  -9   6   7     1054.56      972.31    104.52 o 
  -8   6   7     4374.64     4768.90    217.44 o 
  -7   6   7      222.00      163.75     69.10 o 
  -6   6   7     2247.42     2006.85    143.88 o 
  -5   6   7     1803.62     2021.40    164.25 o 
  -4   6   7    11454.95    12115.27    185.69 o 
  -3   6   7      905.51     1043.42     87.69 o 
  -2   6   7    10624.03    10790.86    446.82 o 
  -1   6   7     8254.90     8337.63    494.95 o 
   0   6   7     3670.19     3865.02    376.16 o 
   1   6   7     2293.58     1989.21    187.87 o 
   2   6   7     1241.94     1325.71    120.39 o 
   3   6   7      491.47      542.32     53.90 o 
   4   6   7       28.09        0.50     27.61 o 
   5   6   7        1.41        3.16     11.56 o 
   6   6   7      751.66      866.26     75.40 o 
   7   6   7      326.77      249.19     40.59 o 
   8   6   7     1815.46     1693.37    152.85 o 
   9   6   7      291.85      294.44     78.31 o 
  10   6   7      669.65      636.54    101.62 o 
 -10   7   7     2024.85     1912.44    193.75 o 
  -9   7   7      430.43      453.37     49.49 o 
  -8   7   7     3773.71     3473.50    277.85 o 
  -7   7   7       80.16       99.92     38.73 o 
  -6   7   7      161.36      209.76     28.81 o 
  -5   7   7     2850.36     2718.86    192.82 o 
  -4   7   7     3123.62     3152.88    118.79 o 
  -3   7   7    26430.26    27223.43    195.93 o 
  -2   7   7     1395.75     1241.53    193.13 o 
  -1   7   7     4204.57     3928.17    350.56 o 
   0   7   7      770.38      787.68    104.79 o 
   1   7   7     1090.54      924.22    171.97 o 
   2   7   7     4937.63     4732.71    423.61 o 
   3   7   7       28.67       23.83     35.03 o 
   4   7   7     1595.70     1577.10    186.48 o 
   5   7   7      622.56      668.45    104.55 o 
   6   7   7     5237.35     5413.01    316.42 o 
   7   7   7      156.17      135.88     72.04 o 
   8   7   7      483.88      482.69     71.14 o 
   9   7   7       81.24       46.50     50.89 o 
 -10   8   7     1304.72     1337.31    135.27 o 
  -9   8   7      290.13      279.03     36.96 o 
  -8   8   7     1260.87     1472.24    152.27 o 
  -7   8   7     1325.60     1141.72    143.64 o 
  -6   8   7      517.24      525.97    127.83 o 
  -5   8   7      258.78      226.19     84.21 o 
  -4   8   7     5805.76     6142.12    238.94 o 
  -3   8   7     3977.54     4136.73    155.99 o 
  -2   8   7      427.36      454.77     57.72 o 
  -1   8   7      398.21      323.75    151.77 o 
   0   8   7    10784.41    10440.64    279.22 o 
   1   8   7    10886.46    11482.76    468.66 o 
   2   8   7     1374.62     1207.19    166.81 o 
   3   8   7     1009.68      872.71     93.90 o 
   4   8   7     1195.71     1094.55    144.70 o 
   5   8   7      538.88      598.95    139.64 o 
   6   8   7      536.02      585.57    132.07 o 
   7   8   7       49.72       63.94     55.73 o 
   8   8   7      113.16      160.74     60.44 o 
   9   8   7      852.85      934.43     83.77 o 
 -10   9   7      103.71       51.75     32.85 o 
  -9   9   7      793.01      750.48    101.28 o 
  -8   9   7       45.76       78.20     48.41 o 
  -7   9   7       99.27      118.49     53.25 o 
  -6   9   7      346.11      349.91     43.21 o 
  -5   9   7      710.65      794.68     74.96 o 
  -4   9   7    13518.50    13264.57    207.88 o 
  -3   9   7    13828.22    14524.81    176.47 o 
  -2   9   7    33562.65    31335.93    275.46 o 
  -1   9   7       19.64       -6.48     16.05 o 
   0   9   7    15495.02    15867.99    426.68 o 
   1   9   7      116.59      174.98     45.71 o 
   2   9   7      404.94      297.01     54.93 o 
   3   9   7       17.02       44.73     14.46 o 
   4   9   7      587.87      547.51     64.79 o 
   5   9   7       50.65       21.00     16.07 o 
   6   9   7      143.77      171.27     27.81 o 
   7   9   7      333.99      292.39    110.75 o 
   8   9   7      140.95       86.90     66.23 o 
   9   9   7      489.06      433.23     75.98 o 
 -10  10   7        0.41      -10.85     11.89 o 
  -9  10   7      201.97      140.95     43.67 o 
  -8  10   7       60.85       63.44     20.66 o 
  -7  10   7     2986.42     2964.66    240.92 o 
  -6  10   7       92.28       96.77     68.18 o 
  -5  10   7     3930.89     3641.10    125.96 o 
  -4  10   7       14.53       61.72     39.43 o 
  -3  10   7       44.07       59.68     17.42 o 
  -2  10   7       70.28       79.23     79.23 o 
  -1  10   7       59.10       49.84     21.46 o 
   0  10   7     1200.93     1337.55     99.71 o 
   1  10   7     2206.12     2471.59    173.57 o 
   2  10   7      430.07      376.71     76.26 o 
   3  10   7     8412.80     8914.50    215.39 o 
   4  10   7      195.97      147.59     39.98 o 
   5  10   7      874.32      927.73     78.85 o 
   6  10   7     1034.24     1033.76    146.95 o 
   7  10   7      265.26      289.98     38.37 o 
   8  10   7        4.53       -9.68     15.23 o 
   9  10   7      350.09      425.79     47.58 o 
 -10  11   7      139.77      189.96     76.60 o 
  -9  11   7      101.05       98.27     69.41 o 
  -8  11   7      333.65      298.89     72.04 o 
  -7  11   7       17.89       22.46     33.74 o 
  -6  11   7       65.76       72.44     22.33 o 
  -5  11   7       57.17       45.28     39.37 o 
  -4  11   7        3.13      -16.17     18.85 o 
  -3  11   7     2035.20     2233.64     87.83 o 
  -2  11   7      969.00      947.70     96.70 o 
  -1  11   7    13697.12    13271.74    168.62 o 
   0  11   7      908.19     1056.08    135.31 o 
   1  11   7     1826.07     1595.23    145.24 o 
   2  11   7     2129.83     2454.97    226.11 o 
   3  11   7      590.54      590.01     97.86 o 
   4  11   7     3660.65     3954.11    181.59 o 
   5  11   7       26.09       45.48     26.95 o 
   6  11   7     2730.29     3045.87    212.01 o 
   7  11   7      347.14      334.12    106.94 o 
   8  11   7      534.86      462.11    107.22 o 
   9  11   7      358.60      416.16     92.06 o 
  -9  12   7        3.01       -3.61     24.55 o 
  -8  12   7      552.73      581.41    105.99 o 
  -7  12   7     2521.39     2458.69    161.59 o 
  -6  12   7     5811.30     5457.73    237.23 o 
  -5  12   7     5819.50     6320.30    192.52 o 
  -4  12   7      379.88      417.97     90.80 o 
  -3  12   7     4251.65     4270.19    228.02 o 
  -2  12   7       29.58       44.16     37.85 o 
  -1  12   7     1252.53     1300.72     83.70 o 
   0  12   7     1378.19     1353.49     77.52 o 
   1  12   7        0.33       -6.26      6.26 o 
   2  12   7      182.45      233.15     39.92 o 
   3  12   7      528.17      434.53     58.47 o 
   4  12   7     1108.78     1090.04     76.77 o 
   5  12   7      851.76      747.16    131.35 o 
   6  12   7      469.04      459.34     52.05 o 
   7  12   7     1386.51     1360.90     94.38 o 
   8  12   7      574.40      627.42     53.59 o 
  -9  13   7      263.12      290.41     40.27 o 
  -8  13   7     1419.36     1566.01    111.82 o 
  -7  13   7        6.17      -10.75     17.66 o 
  -6  13   7      434.07      387.25    112.78 o 
  -5  13   7       22.42      -37.68     37.68 o 
  -4  13   7      123.83       43.12     39.09 o 
  -3  13   7        1.67       -0.64     15.08 o 
  -2  13   7     2677.25     2573.11     94.82 o 
  -1  13   7     3322.85     3139.09    168.55 o 
   0  13   7     2455.09     2027.30    173.33 o 
   1  13   7       20.25       47.89     28.56 o 
   2  13   7     1273.49     1308.67    190.37 o 
   3  13   7     4561.47     5067.23    261.47 o 
   4  13   7     2002.95     2127.79    188.56 o 
   5  13   7     5736.75     5443.05    131.42 o 
   6  13   7     2569.17     2905.71    190.95 o 
   7  13   7     1950.86     1971.39    137.53 o 
   8  13   7      735.17      721.94     84.28 o 
  -9  14   7       24.42      -15.25     19.11 o 
  -8  14   7      306.81      358.20     92.03 o 
  -7  14   7       17.65      -10.10     25.18 o 
  -6  14   7     7313.44     7102.31    201.39 o 
  -5  14   7      285.96      378.45    102.74 o 
  -4  14   7    12697.88    12094.45    228.02 o 
  -3  14   7        3.69      -10.09     10.09 o 
  -2  14   7     1564.44     1822.94    172.41 o 
  -1  14   7       44.33       14.74     55.69 o 
   0  14   7       93.37      112.28     26.53 o 
   1  14   7      737.64      729.89    149.23 o 
   2  14   7        0.50       -3.21      3.21 o 
   3  14   7       59.23       37.80     50.28 o 
   4  14   7      564.14      664.70    111.24 o 
   5  14   7       84.78      105.95     31.39 o 
   6  14   7     1189.36     1235.56    116.40 o 
   7  14   7       89.13      128.98     35.07 o 
   8  14   7      575.95      480.34    123.77 o 
  -9  15   7      272.90      352.98     64.41 o 
  -8  15   7       30.15       16.48     15.43 o 
  -7  15   7      897.54      910.39    107.93 o 
  -6  15   7      613.20      704.74    149.71 o 
  -5  15   7       12.45        2.59     18.91 o 
  -4  15   7       28.27       42.14     40.13 o 
  -3  15   7      340.97      314.69     71.59 o 
  -2  15   7      944.90      852.98    118.45 o 
  -1  15   7      147.99      167.77     39.76 o 
   0  15   7      437.89      332.01    126.11 o 
   1  15   7      525.54      555.13    131.83 o 
   2  15   7      327.78      341.04     85.57 o 
   3  15   7      941.61      811.34     81.48 o 
   4  15   7     4139.34     4226.16    267.61 o 
   5  15   7     4213.11     4410.83    193.54 o 
   6  15   7      974.05      860.32    119.13 o 
   7  15   7      476.84      395.79    102.06 o 
  -8  16   7      292.18      360.22     46.46 o 
  -7  16   7       45.81       66.90     49.60 o 
  -6  16   7      863.24      824.17    130.84 o 
  -5  16   7     7593.37     7542.65    249.18 o 
  -4  16   7       36.01       16.78     30.82 o 
  -3  16   7     2940.97     2490.06    167.74 o 
  -2  16   7      148.13       80.75     23.16 o 
  -1  16   7      425.56      356.09     99.16 o 
   0  16   7     1255.88     1377.83    121.69 o 
   1  16   7     2228.78     1970.06    142.99 o 
   2  16   7     2527.89     2795.83    206.34 o 
   3  16   7      153.68      153.77     63.33 o 
   4  16   7     2542.21     2379.74    141.25 o 
   5  16   7     2508.18     2464.70    218.43 o 
   6  16   7       70.98       32.63     36.69 o 
   7  16   7      233.91      260.87     59.23 o 
  -8  17   7      252.64      230.51     98.98 o 
  -7  17   7      647.28      666.74    139.98 o 
  -6  17   7      483.54      494.78    127.22 o 
  -5  17   7      609.26      730.17     80.01 o 
  -4  17   7      383.25      292.04     45.85 o 
  -3  17   7     2076.56     2415.41    247.61 o 
  -2  17   7      338.42      316.37     60.35 o 
  -1  17   7    12014.60    12664.49    212.32 o 
   0  17   7        6.62       -2.28     25.74 o 
   1  17   7      978.79      977.81    153.16 o 
   2  17   7      283.17      359.33     70.15 o 
   3  17   7      365.66      526.59     97.18 o 
   4  17   7     5088.27     5371.71    300.72 o 
   5  17   7      766.58      805.12    144.90 o 
   6  17   7     1319.96     1137.05    181.87 o 
   7  17   7      137.15       51.99     26.11 o 
  -7  18   7     1016.94     1106.50    146.54 o 
  -6  18   7      221.20      160.71     78.90 o 
  -5  18   7      493.92      474.23     52.60 o 
  -4  18   7     1026.30      861.82     87.79 o 
  -3  18   7       33.39       30.60     20.45 o 
  -2  18   7     1257.22     1466.95    163.67 o 
  -1  18   7      631.31      711.80     93.87 o 
   0  18   7     2746.78     2460.98    133.02 o 
   1  18   7      556.30      494.47     93.49 o 
   2  18   7      652.77      778.33    120.12 o 
   3  18   7      637.20      592.91    154.42 o 
   4  18   7      908.11      950.09    136.64 o 
   5  18   7      746.77      703.71     91.72 o 
   6  18   7      728.60      595.27     93.94 o 
  -7  19   7      162.74      214.68     78.20 o 
  -6  19   7      517.30      563.35    117.97 o 
  -5  19   7        8.16       39.86     18.91 o 
  -4  19   7      425.60      355.44    126.33 o 
  -3  19   7        0.37      -17.79     17.79 o 
  -2  19   7     5805.40     5848.90    169.99 o 
  -1  19   7       19.09      -12.71     41.86 o 
   0  19   7     4682.88     4905.43    289.46 o 
   1  19   7      373.48      362.10     49.43 o 
   2  19   7      241.71      272.75     65.26 o 
   3  19   7       44.44       76.90     45.70 o 
   4  19   7        9.10      -15.55     27.22 o 
   5  19   7        2.45       20.21      9.26 o 
   6  19   7       26.10       78.59     45.61 o 
  -6  20   7      176.31      246.26     46.14 o 
  -5  20   7      277.99      351.75     72.71 o 
  -4  20   7      120.07      119.86     77.16 o 
  -3  20   7       45.04       56.94     42.84 o 
  -2  20   7      194.55      223.50     99.50 o 
  -1  20   7     2338.01     2271.36    202.25 o 
   0  20   7      293.04      271.24     85.31 o 
   1  20   7     1532.22     1687.09     79.84 o 
   2  20   7      237.81      228.62     71.00 o 
   3  20   7      657.12      593.15     75.40 o 
   4  20   7      399.99      432.45     95.47 o 
   5  20   7       38.54       71.61     53.75 o 
  -5  21   7      394.71      455.28     99.02 o 
  -4  21   7        0.59        1.15     12.37 o 
  -3  21   7      667.50      619.43    131.83 o 
  -2  21   7       28.00       28.94     41.65 o 
  -1  21   7     2437.14     2210.02     92.16 o 
   0  21   7      261.53      179.64     77.78 o 
   1  21   7      298.50      350.08    100.46 o 
   2  21   7      590.17      563.18    137.94 o 
   3  21   7       55.97       84.98     20.38 o 
   4  21   7      367.84      325.73     75.41 o 
  -4  22   7      107.77       59.74     58.70 o 
  -3  22   7        4.22       -0.19      9.24 o 
  -2  22   7       48.33       18.82     17.26 o 
  -1  22   7      210.93      190.20     75.89 o 
   0  22   7     1986.94     2009.89    121.14 o 
   1  22   7      136.80      230.43     78.75 o 
   2  22   7     1024.92     1028.91    146.09 o 
   3  22   7       15.18       -3.18     14.41 o 
  -3  23   7       12.28       29.00     21.67 o 
  -2  23   7        5.48       -8.28      8.28 o 
  -1  23   7       28.85        4.40     35.52 o 
   0  23   7        0.06      -11.85     11.85 o 
   1  23   7        3.57       -0.09      6.24 o 
   2  23   7      225.16      175.40     51.89 o 
 -10   0   8     1641.05     1754.60    119.33 o 
  -8   0   8     2037.05     1705.28    233.96 o 
  -6   0   8     4288.34     3926.46    158.04 o 
  -4   0   8    10890.99    11678.35    304.48 o 
  -2   0   8    21573.81    23464.91    346.80 o 
   0   0   8    71166.60    69020.48    553.32 o 
   2   0   8    87782.84    86798.63   1157.15 o 
   4   0   8    41548.52    43882.99    434.87 o 
   6   0   8     7644.51     8247.18    142.00 o 
   8   0   8     1000.14     1132.81    167.12 o 
  10   0   8       60.93       65.24     90.88 o 
 -11   1   8       90.68       98.18     33.92 o 
 -10   1   8      135.62       59.63     44.37 o 
  -9   1   8     1140.71     1255.01    163.54 o 
  -8   1   8       43.14       17.93     51.17 o 
  -7   1   8     4540.63     4762.41    270.34 o 
  -6   1   8      130.40      179.19     71.08 o 
  -5   1   8     2522.06     2879.50    111.76 o 
  -4   1   8     2537.35     2400.52    241.67 o 
  -3   1   8    14710.91    15359.05    316.08 o 
  -2   1   8     8783.66     9240.48    380.94 o 
  -1   1   8    14510.69    15160.73    295.94 o 
   0   1   8     1335.69     1517.37    300.93 o 
   1   1   8     3511.73     3627.79    240.99 o 
   2   1   8    12149.97    12780.89    283.66 o 
   3   1   8       48.25       22.58     49.08 o 
   4   1   8       44.98       76.66     63.66 o 
   5   1   8     1698.16     1665.31    138.79 o 
   6   1   8      911.70      983.51     84.79 o 
   7   1   8     2041.55     1872.23    199.48 o 
   8   1   8      133.01      177.84     57.33 o 
   9   1   8       29.69       40.90     34.15 o 
  10   1   8        2.73      -15.44     15.44 o 
 -11   2   8     1678.26     1627.01    123.40 o 
 -10   2   8       26.04      -12.75     20.53 o 
  -9   2   8     1843.12     1738.32    227.40 o 
  -8   2   8        0.08        4.26      3.02 o 
  -7   2   8     6645.33     6783.84    152.24 o 
  -6   2   8     5564.40     5675.50    266.93 o 
  -5   2   8     2884.70     3139.46    254.06 o 
  -4   2   8      317.14      339.80     47.69 o 
  -3   2   8    11016.03    10636.57    449.55 o 
  -2   2   8     4964.92     4761.73    372.40 o 
  -1   2   8    50650.70    50058.91    385.03 o 
   0   2   8     1402.36     1247.40    304.55 o 
   1   2   8    46033.97    48474.73    575.16 o 
   2   2   8    26571.53    26168.34    362.51 o 
   3   2   8    47721.88    44875.96    540.69 o 
   4   2   8      649.68      490.07    119.74 o 
   5   2   8     6434.43     6859.28    215.73 o 
   6   2   8       38.17       21.07     17.78 o 
   7   2   8     1785.03     1688.35    191.56 o 
   8   2   8     1745.78     1721.22     78.85 o 
   9   2   8     1224.78       11.20    139.07 o 
  10   2   8      315.83      338.41     91.59 o 
 -11   3   8       56.08       69.58     26.67 o 
 -10   3   8      632.30      483.92    154.59 o 
  -9   3   8      687.50      707.60    111.11 o 
  -8   3   8     1097.89     1232.93     79.57 o 
  -7   3   8     1528.37     1662.27    139.64 o 
  -6   3   8      577.18      614.25     84.35 o 
  -5   3   8     2991.21     2595.02    240.92 o 
  -4   3   8    12393.07    12794.54    235.87 o 
  -3   3   8     1280.37     1460.95    191.56 o 
  -2   3   8    16595.97    16229.13    352.27 o 
  -1   3   8     5847.94     6105.59    324.28 o 
   0   3   8    12868.56    12062.70    278.19 o 
   1   3   8      995.41      897.32    130.87 o 
   2   3   8     3475.44     3727.46    242.01 o 
   3   3   8        4.39       24.40     13.13 o 
   4   3   8     1204.40     1264.44     93.15 o 
   5   3   8     1527.66     1547.27     75.13 o 
   6   3   8       69.38      101.67     46.88 o 
   7   3   8     1080.86     1185.31     82.40 o 
   8   3   8       11.64       20.37     15.58 o 
   9   3   8       80.37      122.51     33.29 o 
 -11   4   8       51.81       59.76     56.81 o 
 -10   4   8      794.29      843.87     86.67 o 
  -9   4   8       79.30       47.81     24.86 o 
  -8   4   8     4469.18     4795.86    184.32 o 
  -7   4   8     1447.65     1479.62    139.27 o 
  -6   4   8     4231.51     4155.85    204.12 o 
  -5   4   8     5395.84     5138.23    200.71 o 
  -4   4   8    18309.29    17285.24    243.04 o 
  -3   4   8     3862.71     3526.41    238.60 o 
  -2   4   8    69218.02    70610.79    708.97 o 
  -1   4   8      410.15      473.24     87.08 o 
   0   4   8     5709.53     6065.66    333.83 o 
   1   4   8     2954.18     3259.17    409.44 o 
   2   4   8     3721.14     3534.60    406.54 o 
   3   4   8     8972.11     8354.36    327.01 o 
   4   4   8     9054.28     8966.04    246.45 o 
   5   4   8      178.72       97.33     76.24 o 
   6   4   8     5536.28     5948.92    261.47 o 
   7   4   8     1687.32     1584.38    114.08 o 
   8   4   8     2601.47     2771.39    178.21 o 
   9   4   8     1729.75     1607.04    158.35 o 
 -11   5   8      304.23      233.51     60.47 o 
 -10   5   8     3144.73     3507.29    107.18 o 
  -9   5   8        1.80       12.20      5.55 o 
  -8   5   8     3330.56     3320.14    257.71 o 
  -7   5   8      392.62      386.74     95.00 o 
  -6   5   8       17.10        9.66      6.86 o 
  -5   5   8      417.80      465.97     80.63 o 
  -4   5   8     2440.44     2632.54    123.74 o 
  -3   5   8      292.38      285.89    107.04 o 
  -2   5   8    32844.09    31341.73    454.67 o 
  -1   5   8     1165.82     1223.99    156.61 o 
   0   5   8     3307.37     2934.18    424.53 o 
   1   5   8     6336.98     6976.02    490.51 o 
   2   5   8      125.47       94.50     87.54 o 
   3   5   8       92.76       60.50     40.34 o 
   4   5   8       62.48       52.66     23.78 o 
   5   5   8      861.00      819.50     90.80 o 
   6   5   8     2524.54     2282.45    126.33 o 
   7   5   8     4454.97     4141.17    260.79 o 
   8   5   8      592.68      689.51    114.69 o 
   9   5   8      230.17      274.08     35.40 o 
 -11   6   8      130.76       43.60     33.56 o 
 -10   6   8       86.39       66.46     53.48 o 
  -9   6   8     2717.74     2822.56    214.16 o 
  -8   6   8      188.03      262.99     86.93 o 
  -7   6   8     3663.57     3506.61    258.05 o 
  -6   6   8     1364.32     1175.41    195.93 o 
  -5   6   8     5443.81     5180.90    320.86 o 
  -4   6   8     3863.94     3807.68    214.02 o 
  -3   6   8    31767.35    31027.69    341.68 o 
  -2   6   8       19.52       -3.69     13.75 o 
  -1   6   8       60.80       59.00     90.41 o 
   0   6   8      157.60       76.21     87.52 o 
   1   6   8     1281.03     1280.17    155.55 o 
   2   6   8      104.57      148.53     58.96 o 
   3   6   8     1840.89     1868.03     84.79 o 
   4   6   8     1419.83     1499.48    142.44 o 
   5   6   8       95.89      122.88     42.54 o 
   6   6   8      532.22      618.72    124.59 o 
   7   6   8     2627.56     2847.85    112.17 o 
   8   6   8      964.25      962.24     80.93 o 
   9   6   8      546.61      603.15    136.98 o 
 -10   7   8      652.19      632.20    115.31 o 
  -9   7   8     3011.43     3282.42    229.18 o 
  -8   7   8     1335.65     1318.09    187.19 o 
  -7   7   8       22.87       46.55     34.71 o 
  -6   7   8     1645.60     1621.07    170.71 o 
  -5   7   8       16.89       59.70     38.74 o 
  -4   7   8       32.52       45.40     45.17 o 
  -3   7   8     3450.90     3408.51    224.77 o 
  -2   7   8      100.97      197.87     64.02 o 
  -1   7   8    11507.55    11582.43    515.09 o 
   0   7   8     1576.19     1434.83    230.34 o 
   1   7   8      635.72      752.73    273.21 o 
   2   7   8      158.35      103.16     28.96 o 
   3   7   8      740.36      900.36    119.78 o 
   4   7   8     3794.76     3695.72    239.96 o 
   5   7   8      464.72      348.95     80.66 o 
   6   7   8     6209.65     5950.28    149.17 o 
   7   7   8      110.74      161.14     63.95 o 
   8   7   8     2015.66     1790.14    228.19 o 
   9   7   8       86.97      101.15     31.55 o 
 -10   8   8      334.91      234.67     73.67 o 
  -9   8   8      165.59      149.55     44.02 o 
  -8   8   8      438.76      406.91    113.84 o 
  -7   8   8      208.56      173.52     32.68 o 
  -6   8   8     1053.43     1107.59    128.28 o 
  -5   8   8     2687.79     2665.75    182.21 o 
  -4   8   8     3027.76     3073.76    180.26 o 
  -3   8   8      243.93      317.47     66.49 o 
  -2   8   8       76.99      115.64     30.69 o 
  -1   8   8      147.94      151.89     32.17 o 
   0   8   8    18099.98    19690.34    174.43 o 
   1   8   8     2731.59     2900.35    223.92 o 
   2   8   8     7514.97     7516.70    190.47 o 
   3   8   8     5423.96     5172.36    249.18 o 
   4   8   8      817.02      786.32    115.82 o 
   5   8   8       22.75       13.22     33.11 o 
   6   8   8      410.99      331.18    118.72 o 
   7   8   8       24.74      -16.09     45.38 o 
   8   8   8      317.50      288.42     48.64 o 
   9   8   8        1.47      -10.03     10.03 o 
 -10   9   8       10.82       30.08     24.49 o 
  -9   9   8      190.58      171.99     77.39 o 
  -8   9   8       89.23       76.98     51.06 o 
  -7   9   8      231.23      236.76     70.67 o 
  -6   9   8      321.63      253.36     58.59 o 
  -5   9   8      790.40      878.72    112.78 o 
  -4   9   8        2.15      -16.53     16.53 o 
  -3   9   8      823.62      732.69     84.82 o 
  -2   9   8       19.25       18.11     31.60 o 
  -1   9   8     8124.51     8275.17    220.17 o 
   0   9   8     2165.26     2338.16    187.40 o 
   1   9   8     1721.80     1570.14    209.45 o 
   2   9   8       11.88        9.08     11.03 o 
   3   9   8     6973.19     7021.07    155.31 o 
   4   9   8     1839.27     1635.03    182.58 o 
   5   9   8     4409.20     4431.99    191.83 o 
   6   9   8      125.86       48.52     29.83 o 
   7   9   8     3764.78     3992.00    149.17 o 
   8   9   8      316.52      372.00     86.53 o 
   9   9   8      203.94      263.67     35.65 o 
 -10  10   8      152.85      185.79     67.34 o 
  -9  10   8      972.60     1027.13     94.01 o 
  -8  10   8      346.88      353.43    107.22 o 
  -7  10   8      261.52      174.88     99.88 o 
  -6  10   8     9288.79     9208.40    162.48 o 
  -5  10   8        6.01       38.96     32.24 o 
  -4  10   8     2882.55     2709.75    224.06 o 
  -3  10   8     4022.10     3860.93    175.45 o 
  -2  10   8      200.34      241.50     36.29 o 
  -1  10   8     1162.89     1102.98     68.27 o 
   0  10   8      994.49      895.61     71.61 o 
   1  10   8     6934.46     7158.98    190.13 o 
   2  10   8     3481.30     3546.55    207.54 o 
   3  10   8       94.91      122.75     31.14 o 
   4  10   8     1609.87     1440.36    183.78 o 
   5  10   8      974.22     1081.58    101.21 o 
   6  10   8      377.97      271.97    102.87 o 
   7  10   8     1081.04     1188.93    170.43 o 
   8  10   8      423.78      426.27     81.38 o 
   9  10   8      116.86      142.63     64.49 o 
 -10  11   8        0.17        3.06      7.62 o 
  -9  11   8      557.05      567.65     62.09 o 
  -8  11   8       33.43       15.33     28.92 o 
  -7  11   8      382.64      360.90     87.62 o 
  -6  11   8        5.13      -17.92     37.43 o 
  -5  11   8        1.40       -5.16     11.57 o 
  -4  11   8      457.66      522.70    145.99 o 
  -3  11   8     1694.47     1596.94    202.07 o 
  -2  11   8      164.94      128.61     58.81 o 
  -1  11   8     2334.89     2088.61    199.48 o 
   0  11   8     8648.11     8397.37    238.26 o 
   1  11   8      444.58      364.96     99.84 o 
   2  11   8     1934.92     2020.03     79.05 o 
   3  11   8     1000.24      875.10    119.71 o 
   4  11   8     3445.53     3262.07    260.00 o 
   5  11   8     2336.33     2258.66    163.91 o 
   6  11   8      606.74      679.99    114.28 o 
   7  11   8      562.36      511.33     70.56 o 
   8  11   8      166.76      185.73     80.53 o 
  -9  12   8      130.33       61.10     29.33 o 
  -8  12   8     1711.74     1856.97    117.25 o 
  -7  12   8     2659.84     2602.29    145.51 o 
  -6  12   8     7152.84     6946.66    294.92 o 
  -5  12   8     5527.42     5944.82    183.64 o 
  -4  12   8    13980.07    13257.06    228.02 o 
  -3  12   8      680.74      760.72     96.12 o 
  -2  12   8     7955.53     8315.10    195.93 o 
  -1  12   8      580.80      534.10     63.35 o 
   0  12   8     3699.00     3368.68    284.71 o 
   1  12   8      311.23      265.73    115.02 o 
   2  12   8      129.71      160.30     51.40 o 
   3  12   8      290.36      405.72     50.76 o 
   4  12   8       11.58        5.82     23.73 o 
   5  12   8      876.64     1024.91     65.61 o 
   6  12   8     2218.63     2014.33    184.26 o 
   7  12   8      256.42      256.73     49.93 o 
   8  12   8     1189.55     1313.08    141.49 o 
  -9  13   8      122.29       43.13     44.87 o 
  -8  13   8      603.92      507.92    110.97 o 
  -7  13   8      927.60     1009.35    109.74 o 
  -6  13   8      374.98      432.31    124.25 o 
  -5  13   8     1125.57     1060.18    144.56 o 
  -4  13   8       76.12      110.27     62.99 o 
  -3  13   8      339.15      369.78     36.56 o 
  -2  13   8     2292.04     2376.02    104.28 o 
  -1  13   8       17.41       -3.17     14.08 o 
   0  13   8      446.10      526.15    136.33 o 
   1  13   8      154.11       74.59     91.29 o 
   2  13   8      776.70      838.75    144.42 o 
   3  13   8        1.16        1.02     10.39 o 
   4  13   8     3831.82     4124.44    239.96 o 
   5  13   8       19.26       35.96     20.31 o 
   6  13   8     2160.24     2415.13    169.65 o 
   7  13   8      243.27      179.58    107.83 o 
   8  13   8      276.98      301.87     89.49 o 
  -9  14   8      996.42      904.25     97.11 o 
  -8  14   8      192.11      100.76     60.65 o 
  -7  14   8     3832.12     3893.35    225.97 o 
  -6  14   8       34.80       48.47     23.01 o 
  -5  14   8    15301.97    15031.02    135.85 o 
  -4  14   8     1532.55     1390.32    161.76 o 
  -3  14   8     8610.33     8904.60    229.72 o 
  -2  14   8      152.43      102.69     79.38 o 
  -1  14   8     4820.36     5549.21    213.00 o 
   0  14   8      107.51       77.70     55.75 o 
   1  14   8      601.07      606.63    137.01 o 
   2  14   8      379.86      377.25    103.67 o 
   3  14   8      278.97      350.93     60.21 o 
   4  14   8      333.67      371.21     46.90 o 
   5  14   8     1647.59     1599.53     81.48 o 
   6  14   8      425.16      358.82    133.74 o 
   7  14   8     1426.93     1341.44    141.76 o 
  -8  15   8      508.57      583.80    136.26 o 
  -7  15   8      825.70      847.49     79.94 o 
  -6  15   8       58.30       56.55     29.82 o 
  -5  15   8      796.89      655.82    128.14 o 
  -4  15   8     2645.46     2646.09    189.99 o 
  -3  15   8       78.61       54.47     43.85 o 
  -2  15   8      720.69      662.14    126.74 o 
  -1  15   8     2214.32     2370.32    230.13 o 
   0  15   8     2185.15     2255.97    147.43 o 
   1  15   8       33.29       42.63     45.78 o 
   2  15   8       34.42       42.79     39.99 o 
   3  15   8       47.50       67.80     50.82 o 
   4  15   8     2106.43     2128.07    131.45 o 
   5  15   8      545.00      566.63     97.08 o 
   6  15   8     1766.58     1949.41    120.05 o 
   7  15   8       12.34      -44.82     44.82 o 
  -8  16   8     1123.48     1134.83    115.72 o 
  -7  16   8      728.42      699.55     87.28 o 
  -6  16   8     4418.02     4037.40    261.81 o 
  -5  16   8      601.51      606.09     96.94 o 
  -4  16   8     8102.52     8363.92    172.04 o 
  -3  16   8      142.03      210.91     28.47 o 
  -2  16   8     3277.70     3708.34    137.56 o 
  -1  16   8     1162.43     1118.85    144.08 o 
   0  16   8     2531.52     2606.15    231.16 o 
   1  16   8      536.39      514.74     98.82 o 
   2  16   8       66.45       82.48     42.14 o 
   3  16   8      201.57      239.86     35.92 o 
   4  16   8     1256.85     1273.92    126.09 o 
   5  16   8      772.09      857.55    114.83 o 
   6  16   8     2519.54     2318.77    140.36 o 
   7  16   8       75.34       89.68     46.01 o 
  -7  17   8      117.06       61.20     48.98 o 
  -6  17   8      369.66      379.74     95.68 o 
  -5  17   8       65.51       17.41     47.16 o 
  -4  17   8       76.53       90.19     23.99 o 
  -3  17   8     1083.31      965.32     92.95 o 
  -2  17   8     3855.19     4185.20    252.93 o 
  -1  17   8     1070.85     1133.94    138.11 o 
   0  17   8     2727.47     2395.68    220.88 o 
   1  17   8      255.91      321.81     86.67 o 
   2  17   8       18.02      -10.87     36.57 o 
   3  17   8      691.95      670.94    127.56 o 
   4  17   8       79.21       62.45     21.89 o 
   5  17   8     2827.26     2721.42    142.00 o 
   6  17   8      205.31      244.28     69.00 o 
  -7  18   8      564.05      556.08    121.48 o 
  -6  18   8      760.34      783.42    149.44 o 
  -5  18   8     1240.00     1213.54     80.18 o 
  -4  18   8      666.79      664.66    112.34 o 
  -3  18   8     1533.39     1637.93    108.14 o 
  -2  18   8      625.97      632.54     79.84 o 
  -1  18   8     4785.22     5049.14    292.87 o 
   0  18   8     1372.52     1551.09    181.05 o 
   1  18   8     2303.14     2470.43    251.33 o 
   2  18   8      175.19      183.89     43.05 o 
   3  18   8     1742.52     1821.20    132.85 o 
   4  18   8     2018.51     2007.47    177.67 o 
   5  18   8     3058.85     3067.34    141.69 o 
   6  18   8      345.40      387.18     60.79 o 
  -6  19   8        0.80        1.71      3.85 o 
  -5  19   8      197.25      244.64     92.04 o 
  -4  19   8        1.70       -4.22      7.19 o 
  -3  19   8      821.60      835.74     59.12 o 
  -2  19   8      114.42       41.33     55.60 o 
  -1  19   8     3897.35     3946.60    288.78 o 
   0  19   8       45.43       54.89     62.14 o 
   1  19   8      227.17      168.00     70.00 o 
   2  19   8       16.06       47.04     27.15 o 
   3  19   8      321.50      241.87     60.13 o 
   4  19   8      217.28      207.54    105.86 o 
   5  19   8      762.94      608.99    126.19 o 
  -6  20   8        2.51        9.99     11.96 o 
  -5  20   8       11.01       28.32     21.70 o 
  -4  20   8       57.66       40.62     59.81 o 
  -3  20   8        0.56       -2.96      8.94 o 
  -2  20   8      935.73     1005.19    142.41 o 
  -1  20   8      252.96      317.64     59.19 o 
   0  20   8     2282.20     1934.05    133.09 o 
   1  20   8      170.88      211.50     85.05 o 
   2  20   8     2684.77     2952.27    238.94 o 
   3  20   8       71.01      122.62     49.08 o 
   4  20   8     1493.24     1294.81    160.12 o 
  -5  21   8      178.18      168.83     90.46 o 
  -4  21   8      212.45      241.71     38.46 o 
  -3  21   8      472.80      382.34     54.96 o 
  -2  21   8      466.92      365.20    103.56 o 
  -1  21   8      286.45      356.81     55.16 o 
   0  21   8      579.35      519.66    111.86 o 
   1  21   8      571.76      560.69     57.96 o 
   2  21   8      443.15      513.21     74.31 o 
   3  21   8      185.22      146.11     79.58 o 
   4  21   8      164.98       78.62     35.76 o 
  -4  22   8      119.52       69.22     65.69 o 
  -3  22   8       30.84      -37.38     49.73 o 
  -2  22   8        1.27       -7.26     14.57 o 
  -1  22   8        4.01       -9.67      9.67 o 
   0  22   8       37.64       -0.75     23.32 o 
   1  22   8     2723.57     2459.51    233.96 o 
   2  22   8       47.28       38.43     52.99 o 
  -2  23   8      621.83      609.33     69.02 o 
  -1  23   8       52.12       51.51     26.83 o 
   0  23   8      603.78      668.04    140.19 o 
   1  23   8      137.65       44.45     29.82 o 
 -11   0   9      555.87      466.99     62.12 o 
  -9   0   9     1707.18     1664.35    125.55 o 
  -7   0   9     8654.67     8609.00    245.08 o 
  -5   0   9      102.64       36.96     65.49 o 
  -3   0   9      182.38       98.91     62.36 o 
  -1   0   9     2865.44     2880.97    327.18 o 
   1   0   9    29090.12    29338.39    425.31 o 
   3   0   9    24320.52    23028.33    378.89 o 
   5   0   9      326.89      354.76     59.46 o 
   7   0   9       20.73        3.11     26.84 o 
   9   0   9      109.21      174.16     98.57 o 
 -11   1   9      282.97      195.39     41.11 o 
 -10   1   9      793.32      850.80    129.13 o 
  -9   1   9      393.45      517.99    116.43 o 
  -8   1   9     4026.10     4432.67    191.15 o 
  -7   1   9     1955.38     1890.76     81.41 o 
  -6   1   9     1849.64     1858.88    105.92 o 
  -5   1   9     1907.03     1979.51    116.50 o 
  -4   1   9     7276.66     6956.22    263.86 o 
  -3   1   9       12.99       -3.17     17.40 o 
  -2   1   9      711.76      546.56     92.44 o 
  -1   1   9    15769.60    15974.83    284.68 o 
   0   1   9      821.25      802.05    185.66 o 
   1   1   9      350.78      305.23    179.75 o 
   2   1   9     1225.07     1403.43    114.01 o 
   3   1   9     1311.21     1448.86     65.16 o 
   4   1   9       94.55      112.46     40.11 o 
   5   1   9     3109.68     2807.78    111.82 o 
   6   1   9      443.75      341.55    136.16 o 
   7   1   9      517.49      587.62     52.33 o 
   8   1   9     1283.70     1390.73    112.95 o 
   9   1   9      384.97      458.18     61.03 o 
 -11   2   9        0.26       11.95     10.53 o 
 -10   2   9      502.43      498.46    118.48 o 
  -9   2   9      361.35      290.80     93.32 o 
  -8   2   9     2326.83     1948.79    208.56 o 
  -7   2   9     1094.93     1072.26    172.34 o 
  -6   2   9     1744.42     1503.75    204.16 o 
  -5   2   9     1406.09     1533.92     84.79 o 
  -4   2   9       86.04      165.77     67.86 o 
  -3   2   9        6.43       32.33     39.11 o 
  -2   2   9    10474.32    10323.22    537.61 o 
  -1   2   9      483.19      755.97    172.58 o 
   0   2   9    15323.55    15411.27    317.79 o 
   1   2   9     8930.30     9983.24    378.21 o 
   2   2   9    22483.06    21906.68    509.97 o 
   3   2   9     1735.88     1651.89    110.94 o 
   4   2   9     6488.49     7274.01    144.39 o 
   5   2   9     1219.87     1400.87     88.75 o 
   6   2   9       46.76       13.55     48.48 o 
   7   2   9        5.72       -0.47      8.10 o 
   8   2   9      962.02      979.79     88.85 o 
   9   2   9      354.24      355.10     94.18 o 
 -11   3   9       35.77       12.28     29.29 o 
 -10   3   9      147.40      150.81     71.43 o 
  -9   3   9      548.47      547.75     60.96 o 
  -8   3   9      170.59      125.82     49.05 o 
  -7   3   9      289.43      267.61     86.53 o 
  -6   3   9      793.69      685.89    145.24 o 
  -5   3   9       77.27       90.49     41.61 o 
  -4   3   9     1711.69     1872.88    114.38 o 
  -3   3   9     1335.94     1326.59    161.66 o 
  -2   3   9     9032.64     9292.37    491.87 o 
  -1   3   9     6848.68     7353.88    209.24 o 
   0   3   9    34200.75    36232.14    282.29 o 
   1   3   9     4397.14     4938.54    339.64 o 
   2   3   9      685.41      543.96    149.10 o 
   3   3   9      829.27      928.72    119.33 o 
   4   3   9     1856.12     1957.84     90.90 o 
   5   3   9      644.50      558.64    163.16 o 
   6   3   9     1099.89     1128.07    100.59 o 
   7   3   9      274.40      381.93     62.98 o 
   8   3   9       54.06       16.39     42.64 o 
   9   3   9        1.51       -2.44      8.29 o 
 -11   4   9      215.94      182.38     70.30 o 
 -10   4   9      552.69      616.74     64.75 o 
  -9   4   9     1367.56     1390.36    158.35 o 
  -8   4   9      224.34      239.99    110.18 o 
  -7   4   9     1993.82     1809.46    199.82 o 
  -6   4   9      782.09      937.22     71.58 o 
  -5   4   9     2616.32     2403.46    196.89 o 
  -4   4   9      809.99      905.68     63.76 o 
  -3   4   9     4853.50     5231.07    191.49 o 
  -2   4   9        1.37      -11.24     12.23 o 
  -1   4   9     6974.74     7253.53    217.09 o 
   0   4   9     7484.78     7506.80    266.25 o 
   1   4   9     1021.35      896.43    236.21 o 
   2   4   9     3686.71     3945.24    355.34 o 
   3   4   9      690.31      718.46    136.30 o 
   4   4   9     8275.62     8429.45    240.65 o 
   5   4   9      318.24      224.70    107.70 o 
   6   4   9     1757.92     1843.22    225.46 o 
   7   4   9       64.23       44.08     19.87 o 
   8   4   9      276.19      188.63     68.63 o 
   9   4   9      139.26      144.76     25.98 o 
 -10   5   9       19.68       50.42     21.01 o 
  -9   5   9      477.67      349.53     50.79 o 
  -8   5   9      203.33      201.09     44.90 o 
  -7   5   9      182.42      129.08     52.19 o 
  -6   5   9       89.18       54.01     51.59 o 
  -5   5   9      236.92      139.62     83.01 o 
  -4   5   9       46.14       55.35     28.96 o 
  -3   5   9    16593.28    15990.87    191.15 o 
  -2   5   9     3673.84     3723.02    284.00 o 
  -1   5   9    21492.07    23534.88    513.04 o 
   0   5   9    11069.84    10415.04    372.40 o 
   1   5   9     2222.91     2620.11    230.85 o 
   2   5   9     4126.62     4033.99    206.85 o 
   3   5   9     2895.00     2828.60    167.05 o 
   4   5   9      426.54      319.71    116.73 o 
   5   5   9      721.50      829.91    102.64 o 
   6   5   9     1553.12     1462.89     71.99 o 
   7   5   9      412.93      419.92    109.30 o 
   8   5   9     1458.03     1653.16    105.92 o 
   9   5   9       93.48       59.91     25.42 o 
 -10   6   9       40.22       35.76     29.46 o 
  -9   6   9        7.62       43.71     26.14 o 
  -8   6   9     1548.34     1639.40    117.69 o 
  -7   6   9      828.97      738.46    110.87 o 
  -6   6   9       18.72      -10.86     18.78 o 
  -5   6   9      410.28      284.67     93.73 o 
  -4   6   9    10222.79     9835.79    313.69 o 
  -3   6   9      523.74      457.54    134.45 o 
  -2   6   9     8685.89     8952.73    149.85 o 
  -1   6   9     1251.65     1465.49    110.87 o 
   0   6   9      122.24       94.67    114.02 o 
   1   6   9      296.15      231.16    104.23 o 
   2   6   9     1785.35     1793.24    179.92 o 
   3   6   9     2013.26     1682.78    128.38 o 
   4   6   9      995.72     1100.22    162.92 o 
   5   6   9     2367.88     2513.00     93.32 o 
   6   6   9      860.17      787.07    147.97 o 
   7   6   9       19.39       33.68     30.54 o 
   8   6   9       78.27      135.48     60.16 o 
   9   6   9      173.23      263.73     60.36 o 
 -10   7   9        2.57       30.60     13.87 o 
  -9   7   9     2999.66     3128.68    240.41 o 
  -8   7   9      188.60      173.77     45.77 o 
  -7   7   9     2206.60     2349.67    241.53 o 
  -6   7   9       49.00       71.00     25.46 o 
  -5   7   9      522.84      657.87    111.69 o 
  -4   7   9     1347.42     1418.52    129.98 o 
  -3   7   9        3.07       -0.11      3.16 o 
  -2   7   9    13963.00    14694.79    224.60 o 
  -1   7   9     1526.35     1779.79    179.65 o 
   0   7   9    11551.23    12410.87    221.53 o 
   1   7   9     3689.48     3925.78    195.25 o 
   2   7   9     8478.50     8589.88    248.84 o 
   3   7   9        5.05       18.36     11.85 o 
   4   7   9      859.42      862.54    128.11 o 
   5   7   9     3089.58     2909.60    104.18 o 
   6   7   9      337.15      415.99     52.36 o 
   7   7   9     4957.16     4806.44    289.46 o 
   8   7   9      483.91      450.26     96.67 o 
   9   7   9     1176.17     1021.02     71.82 o 
 -10   8   9        1.07       33.52     17.43 o 
  -9   8   9        5.06       -8.09     23.90 o 
  -8   8   9      426.21      365.34    121.65 o 
  -7   8   9      256.51      298.43    106.94 o 
  -6   8   9      407.43      492.35    121.28 o 
  -5   8   9       85.83       41.48     45.75 o 
  -4   8   9     4113.42     4170.18    234.84 o 
  -3   8   9     4927.89     4671.61    282.97 o 
  -2   8   9     8463.73     8260.49    163.16 o 
  -1   8   9      349.32      274.17     55.14 o 
   0   8   9       67.57       57.25     44.35 o 
   1   8   9     3710.92     3716.88    175.45 o 
   2   8   9      184.78      231.86     53.91 o 
   3   8   9      259.60      222.65     90.34 o 
   4   8   9      291.41      275.35     84.30 o 
   5   8   9       84.34       90.56     33.02 o 
   6   8   9      756.83      836.84     79.29 o 
   7   8   9       31.14       21.19     35.28 o 
   8   8   9       75.06       36.44     60.31 o 
   9   8   9      175.44      242.59     86.34 o 
 -10   9   9      890.88      733.20    126.71 o 
  -9   9   9      658.01      525.97    134.63 o 
  -8   9   9     3678.12     3663.97    144.73 o 
  -7   9   9      192.37      154.30     37.67 o 
  -6   9   9      276.93      196.51     96.95 o 
  -5   9   9     2057.99     2450.74    128.75 o 
  -4   9   9     1177.79     1232.66    106.77 o 
  -3   9   9     1017.09     1070.89     94.65 o 
  -2   9   9      858.23      763.58     77.55 o 
  -1   9   9     4112.99     4492.75    150.87 o 
   0   9   9       65.45       73.25     42.77 o 
   1   9   9     3997.35     3812.11    186.37 o 
   2   9   9     6176.22     6416.22    193.20 o 
   3   9   9     2259.13     2332.05    150.94 o 
   4   9   9     4396.36     4536.44    239.96 o 
   5   9   9     4834.45     4742.27    299.02 o 
   6   9   9     8887.44     8647.57    275.12 o 
   7   9   9      636.30      578.61    102.95 o 
   8   9   9     3272.33     3786.17    224.94 o 
 -10  10   9      254.09      257.98     80.73 o 
  -9  10   9      103.71       67.73     48.22 o 
  -8  10   9       89.01       75.52     66.33 o 
  -7  10   9      821.77      820.04     59.94 o 
  -6  10   9      146.52       72.41     65.24 o 
  -5  10   9     4205.40     4862.77    130.05 o 
  -4  10   9     1898.66     1827.82    156.92 o 
  -3  10   9     3009.21     2723.61    212.93 o 
  -2  10   9      175.76      104.57     82.25 o 
  -1  10   9      909.01      774.68    109.33 o 
   0  10   9     4036.55     3735.99    139.61 o 
   1  10   9      223.03      267.31     35.83 o 
   2  10   9     2451.60     2516.62    110.87 o 
   3  10   9        9.97      -15.30     24.52 o 
   4  10   9      381.68      476.17     80.22 o 
   5  10   9       99.14       67.09     66.59 o 
   6  10   9      536.01      663.19     75.47 o 
   7  10   9       35.13       71.54     54.49 o 
   8  10   9      108.91       58.84     55.94 o 
  -9  11   9     1136.33     1211.15     66.36 o 
  -8  11   9      182.28      101.36     46.05 o 
  -7  11   9     2066.21     1794.51    117.18 o 
  -6  11   9     2103.63     2306.69    157.77 o 
  -5  11   9     2606.82     2756.20    100.18 o 
  -4  11   9      155.29      225.59     80.99 o 
  -3  11   9     8193.56     8554.38    261.81 o 
  -2  11   9      103.95      148.56     18.81 o 
  -1  11   9        6.13        7.59      7.16 o 
   0  11   9      364.54      463.34     59.97 o 
   1  11   9      152.94      257.50     59.58 o 
   2  11   9        0.17        0.69      2.84 o 
   3  11   9     4803.80     4647.38    229.04 o 
   4  11   9     5324.63     5267.94    196.95 o 
   5  11   9     1863.42     1912.00    182.65 o 
   6  11   9      410.23      389.64     76.60 o 
   7  11   9     2032.02     1883.60    136.30 o 
   8  11   9      386.09      450.30     94.52 o 
  -9  12   9      556.61      627.66     66.39 o 
  -8  12   9        9.22       11.98      8.75 o 
  -7  12   9      690.92      590.28     84.45 o 
  -6  12   9     1674.13     1465.35    164.60 o 
  -5  12   9     5120.08     4917.72    320.86 o 
  -4  12   9      853.51      820.48     90.29 o 
  -3  12   9      933.56      853.63    158.08 o 
  -2  12   9      385.66      251.53     92.88 o 
  -1  12   9     3996.59     3978.35    238.60 o 
   0  12   9      634.04      710.78     71.20 o 
   1  12   9     2329.15     2163.29    252.73 o 
   2  12   9       19.97       24.75     50.17 o 
   3  12   9      610.00      712.31     80.76 o 
   4  12   9      526.85      555.84     81.61 o 
   5  12   9       95.88       85.19     37.06 o 
   6  12   9      286.02      223.75     60.48 o 
   7  12   9      102.62      118.97     56.64 o 
   8  12   9      264.96      224.30     87.19 o 
  -9  13   9        3.39       -1.21      7.63 o 
  -8  13   9       13.37       14.67      8.74 o 
  -7  13   9      558.39      550.79     72.23 o 
  -6  13   9      506.44      385.99    130.53 o 
  -5  13   9      671.48      557.51     69.98 o 
  -4  13   9     6429.80     6908.09    250.20 o 
  -3  13   9     1308.71     1100.28    168.25 o 
  -2  13   9     2800.44     2477.53    179.07 o 
  -1  13   9     1599.17     1476.95     91.27 o 
   0  13   9     3993.36     3617.21    182.28 o 
   1  13   9     1629.68     1715.93    201.08 o 
   2  13   9     3465.61     3953.77    145.07 o 
   3  13   9     1659.35     1407.94    154.76 o 
   4  13   9     3433.69     3156.53    267.48 o 
   5  13   9     1873.24     2015.73    182.89 o 
   6  13   9      444.03      475.76    117.22 o 
   7  13   9        0.98       -3.07     15.68 o 
  -9  14   9       90.07       47.90     67.31 o 
  -8  14   9      544.45      653.09    136.26 o 
  -7  14   9       13.43        4.69     37.02 o 
  -6  14   9     4350.62     4609.49    259.08 o 
  -5  14   9     1054.26     1217.81    161.73 o 
  -4  14   9     3319.34     3418.55    177.16 o 
  -3  14   9       21.08       20.67     36.24 o 
  -2  14   9     2720.96     3068.53    103.02 o 
  -1  14   9       67.03      127.51     57.35 o 
   0  14   9     3095.41     3014.26    118.96 o 
   1  14   9     4615.69     4398.54    315.40 o 
   2  14   9        3.81       -1.67      5.31 o 
   3  14   9       56.34        5.45     44.26 o 
   4  14   9      188.40      260.02     31.68 o 
   5  14   9       11.12      -18.32     18.32 o 
   6  14   9       42.80       12.67     27.46 o 
   7  14   9        5.78      -20.69     22.92 o 
  -8  15   9       81.69       82.96     51.56 o 
  -7  15   9       36.58       21.39     34.45 o 
  -6  15   9       64.83       77.81     65.13 o 
  -5  15   9      756.85      656.57    149.37 o 
  -4  15   9      539.57      599.98    129.57 o 
  -3  15   9     1055.79      988.70     77.28 o 
  -2  15   9     2869.41     2738.11    240.41 o 
  -1  15   9     2794.65     3092.19    247.64 o 
   0  15   9      391.64      414.73     68.92 o 
   1  15   9     1619.25     1414.80     93.73 o 
   2  15   9      144.89       41.33     70.43 o 
   3  15   9      307.33      278.87     54.81 o 
   4  15   9      373.11      338.12    101.90 o 
   5  15   9        7.17      -11.47     19.03 o 
   6  15   9       10.80       22.08      7.96 o 
   7  15   9      143.88       87.12     69.98 o 
  -8  16   9        2.43        8.18     11.43 o 
  -7  16   9     1555.30     1777.44    114.18 o 
  -6  16   9      467.48      398.14     78.07 o 
  -5  16   9     1632.45     1589.60    157.77 o 
  -4  16   9      572.42      480.71    150.36 o 
  -3  16   9     2553.17     2193.26    211.33 o 
  -2  16   9        3.95        2.62      4.36 o 
  -1  16   9     1598.33     1451.32    127.12 o 
   0  16   9     1341.37     1233.82     76.60 o 
   1  16   9     1037.94      885.24     92.64 o 
   2  16   9      806.10      913.33    158.76 o 
   3  16   9        8.26       24.44     13.61 o 
   4  16   9      346.98      297.11    101.04 o 
   5  16   9       37.23      -10.94     36.96 o 
   6  16   9      269.74      297.89     96.35 o 
  -7  17   9        0.52      -11.80     11.80 o 
  -6  17   9       57.48       88.26     46.85 o 
  -5  17   9     1320.98     1553.55    154.53 o 
  -4  17   9       13.25      -17.26     32.07 o 
  -3  17   9     1212.36     1093.29     87.35 o 
  -2  17   9     1353.50     1198.25    107.28 o 
  -1  17   9       38.03        6.65     44.49 o 
   0  17   9      242.98      365.99     43.11 o 
   1  17   9        0.20        7.33      6.18 o 
   2  17   9      147.71       76.77     66.85 o 
   3  17   9      161.44      106.12     59.45 o 
   4  17   9      175.38      122.62     57.82 o 
   5  17   9      753.62      828.54    142.10 o 
   6  17   9      753.89      852.09     68.58 o 
  -7  18   9       24.38       37.94     19.68 o 
  -6  18   9      398.19      454.98    107.93 o 
  -5  18   9      741.23      724.94    101.52 o 
  -4  18   9      492.38      544.03    103.67 o 
  -3  18   9      581.49      663.30     81.21 o 
  -2  18   9     1071.84     1006.86     71.58 o 
  -1  18   9      436.30      491.43    105.95 o 
   0  18   9      902.56     1010.85    133.12 o 
   1  18   9        7.26       -2.67     21.92 o 
   2  18   9       38.68       29.28     44.46 o 
   3  18   9      257.44      282.62     53.50 o 
   4  18   9      617.50      644.32    137.39 o 
   5  18   9       92.35      143.18     28.11 o 
  -6  19   9      118.52      118.69     65.29 o 
  -5  19   9       38.79       67.25     40.31 o 
  -4  19   9      806.20      784.00    155.48 o 
  -3  19   9       47.20       31.27     21.71 o 
  -2  19   9       59.21       53.39     44.09 o 
  -1  19   9      792.10      895.48    104.28 o 
   0  19   9      161.37      177.87     45.38 o 
   1  19   9       26.96       17.96     29.68 o 
   2  19   9       83.93       87.60     65.68 o 
   3  19   9       88.70      102.29     34.54 o 
   4  19   9     1130.38     1262.59    112.81 o 
   5  19   9      236.70      280.95     95.52 o 
  -5  20   9        1.40        6.53      8.78 o 
  -4  20   9      291.56      342.03     38.81 o 
  -3  20   9       14.54       10.63     17.50 o 
  -2  20   9       59.33       73.11     51.85 o 
  -1  20   9      348.48      260.55    115.79 o 
   0  20   9      143.79      201.15     52.99 o 
   1  20   9      540.41      474.94    128.52 o 
   2  20   9        1.64       25.08     16.87 o 
   3  20   9      473.88      369.88    106.81 o 
   4  20   9       16.49       -7.22     32.93 o 
  -4  21   9        8.67        2.44     19.24 o 
  -3  21   9      436.33      547.65     83.22 o 
  -2  21   9     1433.24     1380.56     74.92 o 
  -1  21   9       56.42       37.54     54.73 o 
   0  21   9     1548.53     1469.34    204.91 o 
   1  21   9      101.55      118.73     32.29 o 
   2  21   9      198.17      212.25     55.70 o 
   3  21   9      688.04      604.24     68.41 o 
  -3  22   9        0.79        0.18     16.11 o 
  -2  22   9      127.34      192.27     48.79 o 
  -1  22   9        7.17      -11.78     18.05 o 
   0  22   9      403.38      397.25     45.74 o 
   1  22   9       47.23       21.96     50.75 o 
   2  22   9      732.03      776.86     58.13 o 
 -10   0  10     1379.91     1487.91    156.81 o 
  -8   0  10      973.49      928.62    102.61 o 
  -6   0  10        9.67       18.21     17.64 o 
  -4   0  10     4056.99     4289.65    278.54 o 
  -2   0  10    17524.18    17579.14    266.93 o 
   0   0  10    23802.66    21711.77    458.76 o 
   2   0  10     4841.67     5235.17    311.99 o 
   4   0  10      217.19      236.04     85.06 o 
   6   0  10     1296.28     1529.35    172.21 o 
   8   0  10        5.41       35.08     16.80 o 
 -11   1  10       30.87      -17.93     38.69 o 
 -10   1  10      105.89       89.86     41.81 o 
  -9   1  10      272.53      233.42     58.70 o 
  -8   1  10     3232.73     3208.82    236.52 o 
  -7   1  10     7797.55     8167.64    210.95 o 
  -6   1  10     9269.05     8838.72    231.09 o 
  -5   1  10      927.89     1149.03     65.54 o 
  -4   1  10      155.99      135.20     75.37 o 
  -3   1  10      216.68      127.05     92.89 o 
  -2   1  10     2683.34     2698.04    225.97 o 
  -1   1  10     8889.94     9339.81    503.14 o 
   0   1  10     7286.40     6573.23    228.70 o 
   1   1  10      862.83      689.03    129.78 o 
   2   1  10      443.71      450.64     81.99 o 
   3   1  10      491.37      371.21    101.99 o 
   4   1  10      176.66      206.02     27.12 o 
   5   1  10       87.78      110.06     23.95 o 
   6   1  10       42.90       12.64     45.87 o 
   7   1  10      597.80      517.99     84.35 o 
   8   1  10      784.18      844.62     67.62 o 
   9   1  10      475.99      472.93     74.24 o 
 -11   2  10       36.47       45.52     34.49 o 
 -10   2  10      111.73      112.90     71.49 o 
  -9   2  10       93.89       73.17     60.94 o 
  -8   2  10     1002.88     1058.09     81.55 o 
  -7   2  10      348.66      307.96     83.13 o 
  -6   2  10      161.97      235.54     49.18 o 
  -5   2  10        7.49       19.67     14.56 o 
  -4   2  10      540.55      536.62    124.18 o 
  -3   2  10      535.76      495.70    124.11 o 
  -2   2  10      287.81      246.44     76.34 o 
  -1   2  10     8751.82     8912.79    490.51 o 
   0   2  10     1368.69     1435.45    275.09 o 
   1   2  10     1904.75     1869.29    379.81 o 
   2   2  10     1731.82     1720.78    125.65 o 
   3   2  10     3635.37     3160.66    265.91 o 
   4   2  10     1755.71     1872.20    152.92 o 
   5   2  10        3.56       -3.68     15.86 o 
   6   2  10     3458.74     3767.06    256.69 o 
   7   2  10      175.02      239.48     55.22 o 
   8   2  10      876.98      805.67    137.42 o 
   9   2  10        8.26      -13.56     19.26 o 
 -10   3  10      204.07      275.53     77.48 o 
  -9   3  10       25.13       39.27     17.61 o 
  -8   3  10      913.78     1012.97    143.16 o 
  -7   3  10     1007.81     1119.74    136.88 o 
  -6   3  10     1110.17     1103.66     76.32 o 
  -5   3  10     1160.61      956.37    113.05 o 
  -4   3  10     3388.93     3646.56    171.01 o 
  -3   3  10      627.82      501.19    107.73 o 
  -2   3  10      335.60      356.26    100.29 o 
  -1   3  10     2844.78     3243.27    251.98 o 
   0   3  10        3.95       -9.60     37.08 o 
   1   3  10    13946.92    13837.68    350.90 o 
   2   3  10     2557.62       31.91    133.00 o 
   3   3  10     3943.32     3978.01    142.68 o 
   4   3  10      796.19     1061.20    160.12 o 
   5   3  10      797.70      909.85     93.15 o 
   6   3  10      209.54      110.18     84.77 o 
   7   3  10        1.70      -12.52     12.52 o 
   8   3  10       86.10       57.46     66.62 o 
   9   3  10       30.10       -2.17     17.93 o 
 -10   4  10        0.17        8.94     11.81 o 
  -9   4  10     2769.62     3054.06    237.30 o 
  -8   4  10      459.65      438.18     92.91 o 
  -7   4  10     2088.03     1867.89    125.61 o 
  -6   4  10       30.49       43.35     25.60 o 
  -5   4  10     1401.76     1422.34    101.69 o 
  -4   4  10      183.62      212.87     59.56 o 
  -3   4  10      551.32      581.03     94.55 o 
  -2   4  10       83.35       85.83     28.24 o 
  -1   4  10     6607.15     6537.73    219.14 o 
   0   4  10      192.10      239.03    123.24 o 
   1   4  10     1047.99     1117.21    139.95 o 
   2   4  10     2103.49     2226.85    131.08 o 
   3   4  10      471.56      351.72     82.43 o 
   4   4  10      168.45      121.41     85.01 o 
   5   4  10     8368.87     8707.65    235.87 o 
   6   4  10     1081.04      988.94     77.96 o 
   7   4  10     1874.82     1842.91     88.58 o 
   8   4  10       78.79       67.34     27.27 o 
   9   4  10      546.61      497.75    102.33 o 
 -10   5  10       78.98       89.04     30.43 o 
  -9   5  10       16.26       -1.54     17.26 o 
  -8   5  10      370.52      426.71    115.58 o 
  -7   5  10     1104.22     1142.23    169.68 o 
  -6   5  10     1634.47     1774.03    148.55 o 
  -5   5  10      562.80      464.09     96.40 o 
  -4   5  10       62.05       57.70     27.76 o 
  -3   5  10        6.81       -9.68     12.11 o 
  -2   5  10     3649.25     3238.56    220.92 o 
  -1   5  10     6851.59     7305.75    220.51 o 
   0   5  10    12999.49    12811.95    243.04 o 
   1   5  10     3181.81     3275.80    179.41 o 
   2   5  10     9006.64     8080.26    165.89 o 
   3   5  10     1210.57     1280.61    111.58 o 
   4   5  10     2768.96     3088.74    269.18 o 
   5   5  10      128.06       39.36     24.44 o 
   6   5  10       47.13       25.58     23.72 o 
   7   5  10     1103.06     1234.57    143.74 o 
   8   5  10        4.70        8.37      6.38 o 
   9   5  10      410.89      329.31     70.04 o 
 -10   6  10      845.52      885.54     81.34 o 
  -9   6  10      143.36      107.55     50.23 o 
  -8   6  10     1001.63     1126.33     89.74 o 
  -7   6  10      254.77      277.99     49.67 o 
  -6   6  10       22.39        2.59     19.14 o 
  -5   6  10      445.55      449.38    133.43 o 
  -4   6  10     1516.79     1775.42    195.56 o 
  -3   6  10     5675.74     6185.47    201.73 o 
  -2   6  10    10370.25    10658.76    214.70 o 
  -1   6  10     4624.43     4599.59    194.91 o 
   0   6  10     4561.42     4342.56    246.11 o 
   1   6  10      902.39      962.38    153.88 o 
   2   6  10      876.68      843.66    144.15 o 
   3   6  10      386.41      416.27     81.89 o 
   4   6  10     3964.57     3676.26    122.88 o 
   5   6  10        4.41      -29.90     29.90 o 
   6   6  10     4660.88     4525.86    290.82 o 
   7   6  10       44.43       92.55     48.61 o 
   8   6  10      997.42     1038.74    125.72 o 
   9   6  10       67.18       44.49     36.18 o 
 -10   7  10       39.47       58.69     33.09 o 
  -9   7  10      121.10       67.96     34.65 o 
  -8   7  10     2313.17     2372.81     95.71 o 
  -7   7  10       14.20       33.44     30.38 o 
  -6   7  10      237.00      201.74     96.37 o 
  -5   7  10        1.79        5.37     13.39 o 
  -4   7  10      229.97      249.29     78.73 o 
  -3   7  10      496.48      367.46    116.67 o 
  -2   7  10      152.39      239.56     69.44 o 
  -1   7  10     6196.68     5829.11    133.12 o 
   0   7  10     1870.99     1963.37    125.44 o 
   1   7  10     4741.08     5020.12    241.67 o 
   2   7  10      223.21      255.88     25.28 o 
   3   7  10      854.84      874.59    145.99 o 
   4   7  10     4336.66     3986.20    139.95 o 
   5   7  10     1481.76     1628.99    105.99 o 
   6   7  10      177.49      202.11     77.83 o 
   7   7  10       61.60       74.13     19.10 o 
   8   7  10     1061.02     1023.62    172.86 o 
 -10   8  10      346.57      296.51     70.40 o 
  -9   8  10      643.76      631.96     94.76 o 
  -8   8  10        1.93       -8.37     14.78 o 
  -7   8  10      771.64      740.78    145.72 o 
  -6   8  10      272.38      214.79    110.82 o 
  -5   8  10      348.14      342.30    113.53 o 
  -4   8  10      151.43      186.42     90.97 o 
  -3   8  10    22862.14    22523.48    299.70 o 
  -2   8  10     4827.60     4798.93    263.86 o 
  -1   8  10     9723.84     9528.24    219.14 o 
   0   8  10      651.32      828.85    113.12 o 
   1   8  10     5695.62     5897.03    162.14 o 
   2   8  10      512.43      453.20    119.54 o 
   3   8  10     2502.41     2597.58    186.17 o 
   4   8  10     1154.89     1358.41    138.82 o 
   5   8  10     1196.07     1183.20     83.73 o 
   6   8  10      215.88      266.24     84.99 o 
   7   8  10     2330.62     2188.69    154.56 o 
   8   8  10       81.32       36.21     45.89 o 
 -10   9  10      148.22      168.57     72.62 o 
  -9   9  10     1108.97     1204.84    158.59 o 
  -8   9  10        1.50      -16.34     19.13 o 
  -7   9  10     2434.18     2739.41    178.69 o 
  -6   9  10      171.76      173.47    101.15 o 
  -5   9  10     7874.24     7407.47    227.68 o 
  -4   9  10       82.73       73.09     58.99 o 
  -3   9  10     4153.24     4555.56    242.69 o 
  -2   9  10        1.24        2.86     16.53 o 
  -1   9  10      197.69      339.75     95.90 o 
   0   9  10      818.92      869.37     81.68 o 
   1   9  10     3974.79     3955.48    232.11 o 
   2   9  10     1087.57     1130.39    162.27 o 
   3   9  10        1.37        7.41      4.57 o 
   4   9  10       16.77       21.94     18.38 o 
   5   9  10        1.76      -20.16     20.16 o 
   6   9  10      586.74      577.93     71.20 o 
   7   9  10      864.00      895.51     69.57 o 
   8   9  10        0.24       -4.82      6.42 o 
  -9  10  10       48.36       60.33     45.55 o 
  -8  10  10        4.42        0.69      9.05 o 
  -7  10  10      653.41      480.37    146.37 o 
  -6  10  10     1643.04     1741.53     85.95 o 
  -5  10  10       25.05        2.51     43.21 o 
  -4  10  10     6164.74     6362.97    199.69 o 
  -3  10  10     1222.92     1153.09     73.46 o 
  -2  10  10     6004.71     6622.39    185.01 o 
  -1  10  10     4073.65     4632.36    293.90 o 
   0  10  10     5585.93     5609.62    119.81 o 
   1  10  10       50.28       60.54     23.57 o 
   2  10  10     1705.67     1587.72    213.51 o 
   3  10  10      191.58      164.63     49.65 o 
   4  10  10      411.68      490.88     98.27 o 
   5  10  10       66.45      102.28     36.18 o 
   6  10  10      221.62      164.93     56.20 o 
   7  10  10      237.24      255.18     46.11 o 
   8  10  10      212.97      253.48     99.54 o 
  -9  11  10      480.36      355.13    118.92 o 
  -8  11  10      217.48      168.92     64.41 o 
  -7  11  10      160.83      137.48     28.98 o 
  -6  11  10     1079.48     1189.24    148.65 o 
  -5  11  10      422.11      473.54     75.78 o 
  -4  11  10     1818.67     1708.86    111.58 o 
  -3  11  10      504.67      469.45    128.93 o 
  -2  11  10      357.46      389.20     43.93 o 
  -1  11  10      127.77      210.81     60.78 o 
   0  11  10        0.37        0.81      6.54 o 
   1  11  10     6425.23     6951.78    278.19 o 
   2  11  10      873.19     1008.46     57.96 o 
   3  11  10       58.61       40.38     50.23 o 
   4  11  10      104.25      128.51     25.41 o 
   5  11  10      284.79      390.22     52.77 o 
   6  11  10       59.87       37.51     40.08 o 
   7  11  10       11.24       -5.95     12.20 o 
   8  11  10      357.91      325.48    108.50 o 
  -9  12  10       38.92       50.12     39.51 o 
  -8  12  10      697.03      611.62     75.95 o 
  -7  12  10      150.81       76.26     29.18 o 
  -6  12  10      895.51      860.49    151.08 o 
  -5  12  10     6241.21     6575.62    214.36 o 
  -4  12  10      330.65      418.04     54.03 o 
  -3  12  10      853.42      888.24    115.37 o 
  -2  12  10      461.40      589.53     70.15 o 
  -1  12  10     2873.16     3055.83    170.09 o 
   0  12  10      756.21      674.46     78.47 o 
   1  12  10     4024.71     3919.29    150.87 o 
   2  12  10     1440.75     1555.57    100.53 o 
   3  12  10     1194.63     1217.91     86.26 o 
   4  12  10      391.30      421.90     85.40 o 
   5  12  10      101.09       65.02     53.48 o 
   6  12  10      416.63      438.93     80.45 o 
   7  12  10       37.15       73.19     14.66 o 
  -9  13  10       66.10       71.75     24.99 o 
  -8  13  10      629.98      573.35    111.48 o 
  -7  13  10      119.50       34.95     76.57 o 
  -6  13  10      290.88      281.68     37.34 o 
  -5  13  10      111.95       62.97     72.73 o 
  -4  13  10       18.02      -28.09     33.43 o 
  -3  13  10      873.26      839.29    156.03 o 
  -2  13  10       42.84       72.21     22.03 o 
  -1  13  10       47.36       39.93     27.48 o 
   0  13  10     3395.89     3466.33    173.06 o 
   1  13  10      139.40      168.79     73.37 o 
   2  13  10     1417.36     1435.04    163.78 o 
   3  13  10      634.72      551.23     58.44 o 
   4  13  10      679.01      650.43    164.83 o 
   5  13  10      259.51      175.36     47.83 o 
   6  13  10        0.34       -1.62      4.43 o 
   7  13  10        0.56       10.97      6.17 o 
  -8  14  10       32.66       80.39     34.79 o 
  -7  14  10       18.95      -39.56     48.30 o 
  -6  14  10      885.99      799.70    143.60 o 
  -5  14  10      408.97      445.08     53.52 o 
  -4  14  10      481.23      458.73    126.40 o 
  -3  14  10       40.44       49.69     43.98 o 
  -2  14  10      490.86      567.76     75.61 o 
  -1  14  10       68.76      114.95     42.59 o 
   0  14  10       31.38      -14.93     44.46 o 
   1  14  10      162.13      128.41     51.15 o 
   2  14  10      184.76      160.66     42.45 o 
   3  14  10     1071.91     1222.11    108.00 o 
   4  14  10      177.56      190.29     41.73 o 
   5  14  10     1423.53     1369.71    109.50 o 
   6  14  10        5.08      -11.28     11.28 o 
   7  14  10      592.16      571.85    152.58 o 
  -8  15  10       11.44       25.95     12.44 o 
  -7  15  10      116.43      161.12     58.16 o 
  -6  15  10      266.72      266.06     40.82 o 
  -5  15  10       51.91       60.65     38.30 o 
  -4  15  10       33.19       21.32     48.26 o 
  -3  15  10        1.11       10.52      9.34 o 
  -2  15  10     1851.58     1979.38     98.55 o 
  -1  15  10      304.58      290.03    101.95 o 
   0  15  10     1407.07     1662.54    185.35 o 
   1  15  10      844.94      974.67     95.23 o 
   2  15  10      696.25      602.03    109.20 o 
   3  15  10      322.86      315.50    117.67 o 
   4  15  10      522.48      519.59     93.02 o 
   5  15  10      176.61      260.77     83.19 o 
   6  15  10       55.78       30.68     35.52 o 
  -7  16  10       38.27        0.24     19.89 o 
  -6  16  10      338.05      366.06     59.36 o 
  -5  16  10       37.75       48.87     33.40 o 
  -4  16  10        3.58        6.85      3.09 o 
  -3  16  10       79.24       90.75     63.68 o 
  -2  16  10        8.81        4.44     16.80 o 
  -1  16  10      474.73      550.24    105.71 o 
   0  16  10      161.78      149.96     63.80 o 
   1  16  10       57.72       18.97     34.42 o 
   2  16  10       24.29       69.21     28.14 o 
   3  16  10      121.75      199.64     63.72 o 
   4  16  10     1532.73     1692.55    150.12 o 
   5  16  10      327.32      259.83     56.63 o 
   6  16  10      142.04      215.45     67.09 o 
  -7  17  10        3.56       -0.83      6.46 o 
  -6  17  10      589.80      522.73    144.15 o 
  -5  17  10      170.48      229.53     57.10 o 
  -4  17  10      774.58      849.06    144.49 o 
  -3  17  10      313.00      280.04     52.52 o 
  -2  17  10       94.12       98.96     28.64 o 
  -1  17  10      519.79      503.24     94.65 o 
   0  17  10      235.96      315.28    109.41 o 
   1  17  10        7.75       21.35      8.70 o 
   2  17  10      123.82      162.64     67.87 o 
   3  17  10      659.19      706.99    157.12 o 
   4  17  10       14.76       27.19     13.48 o 
   5  17  10        0.43       10.08      6.33 o 
  -6  18  10        5.07        9.65      5.92 o 
  -5  18  10       41.46       50.24     39.41 o 
  -4  18  10      241.46      214.81    100.13 o 
  -3  18  10      105.06      121.01     30.45 o 
  -2  18  10      556.43      539.39    140.05 o 
  -1  18  10       40.26       19.09     16.05 o 
   0  18  10      611.71      731.80    144.70 o 
   1  18  10      105.47       49.68     64.41 o 
   2  18  10      566.50      463.68    144.46 o 
   3  18  10      426.73      535.84     80.83 o 
   4  18  10        0.36        0.48      5.20 o 
   5  18  10       24.44       39.08     38.10 o 
  -6  19  10       78.17       41.48     65.67 o 
  -5  19  10      708.73      691.56     96.19 o 
  -4  19  10      216.78      220.21     66.50 o 
  -3  19  10     1176.15     1193.85    117.76 o 
  -2  19  10      139.02       93.48     63.73 o 
  -1  19  10       77.32       63.68     36.49 o 
   0  19  10        7.35       -5.57     20.71 o 
   1  19  10      131.19      148.12     72.19 o 
   2  19  10       37.91       42.85     24.37 o 
   3  19  10       10.31       19.13     10.21 o 
   4  19  10       50.86       47.08     16.44 o 
  -5  20  10      244.80      233.21     42.67 o 
  -4  20  10      159.31      182.87     56.88 o 
  -3  20  10      163.90      147.91     36.13 o 
  -2  20  10      386.48      400.84     46.73 o 
  -1  20  10      627.53      541.88     58.61 o 
   0  20  10        5.28      -17.34     17.34 o 
   1  20  10      138.67      121.84     38.25 o 
   2  20  10      274.08      346.74     41.85 o 
   3  20  10      126.13       71.41     58.53 o 
  -4  21  10      378.29      294.93     46.45 o 
  -3  21  10       17.85        6.18     18.08 o 
  -2  21  10      155.90       64.20     31.16 o 
  -1  21  10      720.59      803.01     84.55 o 
   0  21  10        8.82       10.47     14.16 o 
   1  21  10      166.09      201.08     67.66 o 
   2  21  10       55.01       19.81     20.42 o 
  -2  22  10      365.14      346.22     51.44 o 
  -1  22  10      142.50      192.84     59.41 o 
   0  22  10       98.56      134.92     70.20 o 
  -9   0  11       75.46       44.65     69.00 o 
  -7   0  11      686.20      552.60    189.45 o 
  -5   0  11      442.90      349.16    142.85 o 
  -3   0  11     1109.91     1090.01    127.15 o 
  -1   0  11    30754.78    31305.88    266.59 o 
   1   0  11     8040.59     8163.89    242.01 o 
   3   0  11      711.45      757.23    208.87 o 
   5   0  11      180.86      228.49     52.88 o 
   7   0  11      834.98      757.68    164.97 o 
   9   0  11      162.71      107.91     40.58 o 
 -10   1  11      177.00      262.27     63.82 o 
  -9   1  11      132.64      140.21     43.94 o 
  -8   1  11      153.11      117.20     36.83 o 
  -7   1  11     2698.69     2499.21    218.25 o 
  -6   1  11     7917.05     7011.52    164.19 o 
  -5   1  11     1212.77     1195.28    169.95 o 
  -4   1  11     1452.64     1253.89    170.88 o 
  -3   1  11       93.82       84.54     46.97 o 
  -2   1  11     3392.99     3388.71    140.70 o 
  -1   1  11      506.40      561.44     60.32 o 
   0   1  11        0.20       -0.38     13.58 o 
   1   1  11      669.76      620.90     61.03 o 
   2   1  11     7443.43     7393.48    228.70 o 
   3   1  11      700.39      681.97     86.46 o 
   4   1  11     2063.69     2379.94    243.72 o 
   5   1  11     3205.99     3107.92    182.69 o 
   6   1  11      401.09      434.53    127.01 o 
   7   1  11      276.96      418.72    116.09 o 
   8   1  11      217.71      148.33     75.49 o 
   9   1  11       26.40       50.27     21.27 o 
 -10   2  11       16.18       12.83     22.32 o 
  -9   2  11     1172.27      996.58     90.05 o 
  -8   2  11       49.48       61.16     41.45 o 
  -7   2  11     8844.53     8977.31    151.56 o 
  -6   2  11      745.40      837.62     83.77 o 
  -5   2  11        0.93        0.99      4.09 o 
  -4   2  11      674.28      704.50     68.54 o 
  -3   2  11     1632.29     1545.26     89.98 o 
  -2   2  11     4789.13     4348.36    152.58 o 
  -1   2  11       46.38       62.75     65.20 o 
   0   2  11     8894.30     9558.61    199.00 o 
   1   2  11       96.13       86.41     24.19 o 
   2   2  11      297.96      164.81     53.90 o 
   3   2  11     1687.40     1476.03    178.15 o 
   4   2  11      222.69      204.35     89.05 o 
   5   2  11       45.76       40.80     31.66 o 
   6   2  11       20.87       35.00     16.27 o 
   7   2  11     2070.62     2284.26    189.55 o 
   8   2  11        7.10      -28.64     30.51 o 
   9   2  11      853.11      820.35    154.12 o 
 -10   3  11      188.38      225.08     55.91 o 
  -9   3  11      294.35      234.39     58.34 o 
  -8   3  11      111.23      140.93     34.89 o 
  -7   3  11     1371.34     1261.50     99.13 o 
  -6   3  11       27.88       78.09     34.65 o 
  -5   3  11     8948.09     9205.67    246.79 o 
  -4   3  11      386.63      313.91     53.64 o 
  -3   3  11     5870.24     5965.98    157.36 o 
  -2   3  11     6324.57     6257.15    258.74 o 
  -1   3  11     4464.40     4502.99    254.98 o 
   0   3  11      851.05      694.43    147.94 o 
   1   3  11      197.56      209.52     83.12 o 
   2   3  11     2672.95     3152.61    245.19 o 
   3   3  11     5410.70     5124.58    251.23 o 
   4   3  11      169.38      230.61     49.23 o 
   5   3  11       17.52        9.13     23.41 o 
   6   3  11      425.25      400.16     52.91 o 
   7   3  11        5.34       16.58     31.52 o 
   8   3  11     1227.22     1166.74     64.62 o 
 -10   4  11      921.64      808.78     72.23 o 
  -9   4  11      769.45      750.07    133.40 o 
  -8   4  11     5423.54     5006.47    306.18 o 
  -7   4  11     1390.33     1483.88     81.41 o 
  -6   4  11     7792.34     8266.97    224.26 o 
  -5   4  11      854.53      950.26     96.05 o 
  -4   4  11      578.28      676.54    137.29 o 
  -3   4  11      260.48      331.88     77.43 o 
  -2   4  11      985.18      945.28     92.81 o 
  -1   4  11     1380.59     1457.09    178.01 o 
   0   4  11     1326.32     1168.11    191.22 o 
   1   4  11     4197.38     4246.30    148.48 o 
   2   4  11       29.61       21.88     14.46 o 
   3   4  11        1.64        8.70     13.77 o 
   4   4  11     2747.12     2873.52    181.08 o 
   5   4  11       96.85       93.73     38.35 o 
   6   4  11     2504.23     2500.30    153.23 o 
   7   4  11      467.08      441.63    102.57 o 
   8   4  11     1589.92     1552.19    171.56 o 
 -10   5  11      439.48      403.13     91.34 o 
  -9   5  11     1142.76     1061.30    114.55 o 
  -8   5  11       18.19       41.34     17.96 o 
  -7   5  11     1425.83     1597.45     66.87 o 
  -6   5  11      389.98      452.48    103.84 o 
  -5   5  11     3548.92     3258.49    143.64 o 
  -4   5  11     5451.81     5379.56    256.69 o 
  -3   5  11    22086.13      216.57    307.86 o 
  -2   5  11     7214.09     7766.23    135.85 o 
  -1   5  11     3011.33     3218.14    221.80 o 
   0   5  11     3567.29     3895.40    162.82 o 
   1   5  11      323.88      242.58     53.03 o 
   2   5  11       48.25       24.20     36.08 o 
   3   5  11     1818.25     1715.49    172.04 o 
   4   5  11     1837.19     1736.58    181.46 o 
   5   5  11       39.34       35.71     41.58 o 
   6   5  11     1012.40      992.35    105.82 o 
   7   5  11     1981.72     2017.47    187.16 o 
   8   5  11        1.45       -6.58     10.27 o 
 -10   6  11      492.69      463.13    118.10 o 
  -9   6  11     2317.64     2457.46    230.27 o 
  -8   6  11       97.85       56.97     67.58 o 
  -7   6  11     1933.30     1834.17     89.88 o 
  -6   6  11      566.56      629.54    141.55 o 
  -5   6  11      788.60      946.99     73.59 o 
  -4   6  11      414.32      380.36     65.13 o 
  -3   6  11      872.54      702.38     97.49 o 
  -2   6  11    16596.98    16847.64    166.23 o 
  -1   6  11     5931.62     6563.67    173.06 o 
   0   6  11      810.95      969.75    154.80 o 
   1   6  11     7723.63     7245.68    207.54 o 
   2   6  11        5.62       -1.95      4.11 o 
   3   6  11     2266.39     2405.75     84.04 o 
   4   6  11      349.69      271.05     52.13 o 
   5   6  11     4623.14     4845.70    148.14 o 
   6   6  11     3065.69     2794.71    108.07 o 
   7   6  11     2962.77     3092.67    228.67 o 
   8   6  11      341.16      384.49     80.04 o 
 -10   7  11       78.00       81.50     34.03 o 
  -9   7  11      145.63       63.28     24.52 o 
  -8   7  11      871.67      862.16     90.25 o 
  -7   7  11        4.41       14.34     10.82 o 
  -6   7  11      794.13      779.93    132.85 o 
  -5   7  11      179.48      111.25     47.15 o 
  -4   7  11     7375.10     7267.18    126.98 o 
  -3   7  11       98.05      109.61     23.92 o 
  -2   7  11     4710.55     5021.83    160.77 o 
  -1   7  11     7627.92     7446.05    251.23 o 
   0   7  11       79.33      156.54     69.37 o 
   1   7  11     1749.92     1732.07    198.93 o 
   2   7  11      582.95      495.94     73.12 o 
   3   7  11     6255.13     6699.53    152.58 o 
   4   7  11      679.10      647.80    106.81 o 
   5   7  11     3874.82     4078.36    202.76 o 
   6   7  11       20.64       65.04     33.87 o 
   7   7  11      144.95      202.74     65.29 o 
   8   7  11      845.28      858.44    140.26 o 
 -10   8  11      101.70      123.97     40.38 o 
  -9   8  11      419.78      378.86    101.48 o 
  -8   8  11      875.98      905.00    159.58 o 
  -7   8  11       70.78       66.66     66.83 o 
  -6   8  11      434.93      453.10     89.84 o 
  -5   8  11     1675.42     1752.96    122.75 o 
  -4   8  11     6721.00     6568.11    139.61 o 
  -3   8  11      899.98      875.03    120.56 o 
  -2   8  11     9749.75     9230.58    178.18 o 
  -1   8  11     8813.51     9270.18    158.38 o 
   0   8  11     6843.10     7295.86    176.47 o 
   1   8  11     4897.64     5202.74    180.91 o 
   2   8  11     7464.63     7709.22    148.14 o 
   3   8  11      113.29      120.79     34.41 o 
   4   8  11     1049.26     1076.46     63.63 o 
   5   8  11     2051.84     1929.54    206.82 o 
   6   8  11     1367.04     1374.21     93.29 o 
   7   8  11      508.01      601.34     97.97 o 
   8   8  11       75.84       77.86     65.78 o 
  -9   9  11        3.63       10.40     13.65 o 
  -8   9  11      437.54      407.22     84.69 o 
  -7   9  11      386.82      458.46     45.88 o 
  -6   9  11      973.61     1006.65    130.63 o 
  -5   9  11      929.13      930.29     76.87 o 
  -4   9  11     1107.00     1087.45    147.15 o 
  -3   9  11      448.11      567.24     86.56 o 
  -2   9  11     2844.04     2953.57    222.66 o 
  -1   9  11        3.18       13.01      9.83 o 
   0   9  11     2875.77     3057.20    126.74 o 
   1   9  11      459.89      585.33     58.37 o 
   2   9  11     3409.52     3605.60    202.42 o 
   3   9  11     2709.41     2932.54     96.02 o 
   4   9  11     2649.64     2813.99    135.62 o 
   5   9  11        1.97      -12.85     14.03 o 
   6   9  11     1509.63     1377.15     92.44 o 
   7   9  11       66.12       31.55     57.26 o 
   8   9  11       71.50       46.19     60.58 o 
  -9  10  11       18.57       23.86     27.65 o 
  -8  10  11     1375.76     1424.83    139.13 o 
  -7  10  11      202.67      282.97     56.92 o 
  -6  10  11      400.69      452.69     88.48 o 
  -5  10  11     1932.88     2026.55    144.25 o 
  -4  10  11       44.28       25.66     26.46 o 
  -3  10  11     5114.10     5165.88    203.78 o 
  -2  10  11        0.04      -14.51     14.51 o 
  -1  10  11    12937.95    12511.91    189.10 o 
   0  10  11     4020.32     4113.18    145.41 o 
   1  10  11    17592.36    19372.55    232.45 o 
   2  10  11      883.34      902.54    136.78 o 
   3  10  11     2146.26     2413.70    126.26 o 
   4  10  11       59.69       83.43     34.68 o 
   5  10  11       17.06       33.94     23.82 o 
   6  10  11      146.29      155.80     72.59 o 
   7  10  11       17.38       73.44     36.99 o 
  -9  11  11      592.67      621.99     55.84 o 
  -8  11  11       62.04       34.14     33.69 o 
  -7  11  11      126.25      169.20     34.39 o 
  -6  11  11       23.64        3.59     20.09 o 
  -5  11  11     1030.79     1226.20    151.08 o 
  -4  11  11      216.98      214.87     79.98 o 
  -3  11  11        3.52      -24.00     24.00 o 
  -2  11  11      699.58      789.08    105.47 o 
  -1  11  11     1832.64     1958.90    119.23 o 
   0  11  11     4581.50     4567.50    261.13 o 
   1  11  11     4930.16     4510.16    315.06 o 
   2  11  11     8960.35     9124.77    198.32 o 
   3  11  11      705.25      806.39    121.14 o 
   4  11  11     1387.49     1461.80     84.11 o 
   5  11  11      786.53      730.44     85.88 o 
   6  11  11      575.14      615.41     74.75 o 
   7  11  11      744.88      753.41    125.75 o 
  -9  12  11     1367.93     1453.64     79.74 o 
  -8  12  11      190.88      158.89     70.23 o 
  -7  12  11     2573.50     2770.57    107.86 o 
  -6  12  11      919.17      907.73    139.81 o 
  -5  12  11        0.04        0.60      7.38 o 
  -4  12  11     2528.49     2477.40    198.01 o 
  -3  12  11       40.72       45.85     36.48 o 
  -2  12  11     2320.23     1999.07    135.92 o 
  -1  12  11      178.66       64.96     34.74 o 
   0  12  11     6857.71     7207.11    203.44 o 
   1  12  11       42.54       65.73     55.00 o 
   2  12  11     3441.29     3190.39    113.91 o 
   3  12  11      425.85      315.53    106.55 o 
   4  12  11      674.07      685.65     87.04 o 
   5  12  11        6.40      -31.07     31.07 o 
   6  12  11      322.15      282.90     75.50 o 
   7  12  11      437.82      479.38    143.33 o 
  -8  13  11        1.48        2.47     17.42 o 
  -7  13  11        8.91        2.72     15.06 o 
  -6  13  11      626.16      517.44     71.31 o 
  -5  13  11       37.51       19.27     31.19 o 
  -4  13  11        0.55      -15.58     22.40 o 
  -3  13  11      266.40      353.02     45.36 o 
  -2  13  11      250.24      202.78    108.70 o 
  -1  13  11        2.24       -7.66     17.82 o 
   0  13  11      710.78      594.72     74.79 o 
   1  13  11     3714.73     3742.14    136.88 o 
   2  13  11      330.49      317.28     51.03 o 
   3  13  11     1222.18     1381.34    160.36 o 
   4  13  11        0.08        0.77      5.41 o 
   5  13  11      432.24      549.36     88.00 o 
   6  13  11        0.11       -2.54      2.54 o 
   7  13  11        0.82       -5.16      8.38 o 
  -8  14  11     2042.80     2300.79     87.25 o 
  -7  14  11      209.18      192.27     44.92 o 
  -6  14  11     2261.23     2580.92     90.01 o 
  -5  14  11       15.44       30.67     12.40 o 
  -4  14  11      461.50      351.72     71.00 o 
  -3  14  11      300.81      327.35     80.69 o 
  -2  14  11       51.16       58.84     35.76 o 
  -1  14  11      600.05      652.99     79.43 o 
   0  14  11     1895.65     1717.77    159.44 o 
   1  14  11        4.97      -13.88     13.88 o 
   2  14  11        3.05       28.51     19.16 o 
   3  14  11      528.68      665.52     79.02 o 
   4  14  11     1005.54     1107.45    152.34 o 
   5  14  11       31.71       -1.29     29.79 o 
   6  14  11      411.27      354.72     81.24 o 
  -8  15  11       27.72        0.03     20.38 o 
  -7  15  11      227.06      203.32     49.38 o 
  -6  15  11       26.47      -13.74     36.61 o 
  -5  15  11     2472.25     2361.78    109.98 o 
  -4  15  11        2.29        2.34     13.23 o 
  -3  15  11       32.24       64.12     19.06 o 
  -2  15  11       57.44       80.16     21.60 o 
  -1  15  11        7.79       21.93     14.56 o 
   0  15  11        3.14        2.12      3.09 o 
   1  15  11      318.58      275.89     47.97 o 
   2  15  11      486.44      497.30     68.10 o 
   3  15  11      677.98      624.69    115.27 o 
   4  15  11       52.85       15.62     48.48 o 
   5  15  11      123.89      112.64     71.45 o 
   6  15  11       86.42      118.34     27.52 o 
  -7  16  11      695.58      685.01    151.01 o 
  -6  16  11       42.89       59.87     25.97 o 
  -5  16  11      860.68      971.15    125.96 o 
  -4  16  11        4.76       -7.86      7.86 o 
  -3  16  11       50.89       51.77     47.69 o 
  -2  16  11      320.41      313.25     48.68 o 
  -1  16  11       13.57       21.05     23.86 o 
   0  16  11     1796.12     1877.86    106.06 o 
   1  16  11      423.29      460.33    122.92 o 
   2  16  11      455.29      432.86     51.00 o 
   3  16  11      654.15      779.01    124.59 o 
   4  16  11      293.55      356.84     80.56 o 
   5  16  11      554.28      503.04    110.77 o 
  -7  17  11      122.77      117.71     33.73 o 
  -6  17  11      478.61      487.61    105.92 o 
  -5  17  11      469.87      373.29     68.44 o 
  -4  17  11      852.78      806.25     87.86 o 
  -3  17  11     2203.87     2004.70    102.16 o 
  -2  17  11      116.28       55.16     53.01 o 
  -1  17  11      199.05      152.94    109.39 o 
   0  17  11       68.83       32.25     50.66 o 
   1  17  11      218.27      300.57     40.34 o 
   2  17  11      278.81      244.48     67.73 o 
   3  17  11       22.21       32.40     11.26 o 
   4  17  11      352.07      343.97     75.61 o 
   5  17  11      392.91      498.43    100.63 o 
  -6  18  11      124.44      181.24     81.14 o 
  -5  18  11       73.50       79.64     45.69 o 
  -4  18  11      215.09      307.85    104.89 o 
  -3  18  11      876.15      985.15     78.37 o 
  -2  18  11      731.98      659.78    146.13 o 
  -1  18  11     2318.01     2122.91    240.92 o 
   0  18  11        1.22       15.37      7.11 o 
   1  18  11     1599.08     1647.22    168.49 o 
   2  18  11      473.64      533.83     91.27 o 
   3  18  11      906.62      785.87    156.68 o 
   4  18  11      257.49      284.56     90.83 o 
  -5  19  11       68.38       25.75     33.28 o 
  -4  19  11     1451.95     1322.33    183.06 o 
  -3  19  11       95.52       68.73     34.32 o 
  -2  19  11       67.04       65.12     54.45 o 
  -1  19  11      160.21      137.73     75.39 o 
   0  19  11      997.58      921.04     79.40 o 
   1  19  11      536.08      390.80     80.90 o 
   2  19  11      286.19      334.00     41.45 o 
   3  19  11       50.99       38.06     23.49 o 
  -4  20  11      140.65      191.20     54.38 o 
  -3  20  11      431.81      372.13     57.04 o 
  -2  20  11      738.93      822.57     87.35 o 
  -1  20  11      324.89      299.07     72.46 o 
   0  20  11      604.64      464.81    119.47 o 
   1  20  11      144.52       63.16     62.76 o 
   2  20  11      293.67      254.99     78.08 o 
  -3  21  11       49.61       50.13     34.00 o 
  -2  21  11       79.17       37.03     27.72 o 
  -1  21  11       21.38       50.39     44.07 o 
   0  21  11      122.27      155.75     29.20 o 
   1  21  11      318.25      269.17     48.07 o 
 -10   0  12      433.39      455.39    112.37 o 
  -8   0  12     3099.53     3449.95    253.96 o 
  -6   0  12     2614.45     2565.16    306.18 o 
  -4   0  12       15.34       53.21     24.98 o 
  -2   0  12       61.02       50.03     89.26 o 
   0   0  12     3103.19     2900.25    248.57 o 
   2   0  12      187.87       90.94     37.67 o 
   4   0  12     4626.69     4587.64    292.87 o 
   6   0  12     3174.83     2980.40    263.48 o 
   8   0  12     2671.18     2595.33    208.97 o 
 -10   1  12      459.80      533.07    106.23 o 
  -9   1  12        2.64       -9.08     11.82 o 
  -8   1  12      216.63      252.71     53.37 o 
  -7   1  12     1029.20     1218.29     97.08 o 
  -6   1  12        7.89       36.02     23.30 o 
  -5   1  12     5838.08     5509.27    261.47 o 
  -4   1  12     1069.98      921.49    155.04 o 
  -3   1  12     3255.68     2930.49    128.41 o 
  -2   1  12      368.04      347.52     46.29 o 
  -1   1  12     5503.30     5117.41    256.69 o 
   0   1  12     1577.40     1433.33     91.89 o 
   1   1  12     2273.77     2428.41    231.64 o 
   2   1  12      971.47      856.36    108.03 o 
   3   1  12     5426.07     5864.61    166.58 o 
   4   1  12      940.58     1008.16     87.38 o 
   5   1  12      958.18      809.15     70.21 o 
   6   1  12       25.30       23.69     38.20 o 
   7   1  12      164.58       77.95     38.56 o 
   8   1  12       39.04       46.35     20.97 o 
 -10   2  12      106.77      123.64     56.21 o 
  -9   2  12      496.10      431.80     59.53 o 
  -8   2  12     2369.78     2578.74    122.99 o 
  -7   2  12      329.35      265.88     45.55 o 
  -6   2  12     2016.94     1960.50    147.39 o 
  -5   2  12      130.31      121.50     54.96 o 
  -4   2  12     1344.42     1294.17    106.84 o 
  -3   2  12       13.38       11.70      3.39 o 
  -2   2  12      127.14      199.80     77.99 o 
  -1   2  12      229.05      160.37     58.18 o 
   0   2  12     2723.50     2910.42    262.53 o 
   1   2  12      118.63      211.11     32.68 o 
   2   2  12      811.35      827.45     88.85 o 
   3   2  12     1240.70      956.27    160.77 o 
   4   2  12      248.80      232.49     35.61 o 
   5   2  12     2645.82     2914.04    247.95 o 
   6   2  12      635.79      498.46    137.42 o 
   7   2  12     1975.40     1989.04     95.64 o 
   8   2  12     1512.47     1258.09    166.95 o 
 -10   3  12        0.85      -10.88     10.88 o 
  -9   3  12      950.16     1096.94    132.27 o 
  -8   3  12      568.40      598.65     83.19 o 
  -7   3  12     2311.55     1984.33    253.96 o 
  -6   3  12     4375.87     4352.46    122.88 o 
  -5   3  12     2075.71     2095.77    197.09 o 
  -4   3  12     4124.54     4434.38    201.73 o 
  -3   3  12     4937.95     5055.62    236.89 o 
  -2   3  12     8933.68     9462.70    203.10 o 
  -1   3  12     9919.31    10106.81    154.63 o 
   0   3  12     1418.36     1539.32    101.99 o 
   1   3  12        0.21        3.01     18.50 o 
   2   3  12     1527.07     1821.03     91.75 o 
   3   3  12       15.51       27.57     28.33 o 
   4   3  12       86.67       77.29     22.77 o 
   5   3  12        9.91        6.03      4.77 o 
   6   3  12       41.95        3.47     31.18 o 
   7   3  12      496.28      480.92     68.17 o 
   8   3  12      170.97      173.67     43.77 o 
 -10   4  12        2.53       11.28     16.08 o 
  -9   4  12     1748.56     1893.19    163.40 o 
  -8   4  12       45.25       21.12     27.36 o 
  -7   4  12     6583.68     6356.14    230.41 o 
  -6   4  12      122.77      122.77     50.24 o 
  -5   4  12     1748.42     1770.54     79.40 o 
  -4   4  12      649.20      724.50     62.84 o 
  -3   4  12     1983.28     1821.54    185.08 o 
  -2   4  12     5244.61     4962.10    221.53 o 
  -1   4  12     4333.60     3960.60    226.65 o 
   0   4  12      609.70      709.55    155.45 o 
   1   4  12      361.18      261.18     80.68 o 
   2   4  12     1023.12     1025.12    126.57 o 
   3   4  12       87.96      141.91     46.07 o 
   4   4  12     2425.08     2738.42    172.04 o 
   5   4  12     1752.57     1976.27    183.20 o 
   6   4  12      680.59      647.36    152.99 o 
   7   4  12     1847.31     1620.32    152.92 o 
   8   4  12      191.08      151.63     35.01 o 
 -10   5  12       24.99      -49.53     49.53 o 
  -9   5  12      260.14      286.65     87.19 o 
  -8   5  12     3829.40     3964.69    234.16 o 
  -7   5  12     3399.95     2985.72    226.31 o 
  -6   5  12     1664.39     1677.05    174.80 o 
  -5   5  12     2978.99     3137.21    188.63 o 
  -4   5  12    13766.92    14335.02    206.85 o 
  -3   5  12     2692.50     2374.28    230.17 o 
  -2   5  12    11381.05    12076.70    286.73 o 
  -1   5  12     4633.85     4540.20    294.24 o 
   0   5  12     3807.32     3492.62    156.68 o 
   1   5  12      756.32      674.70     65.37 o 
   2   5  12      886.43     1122.54    130.90 o 
   3   5  12     2118.22     2166.94    199.79 o 
   4   5  12     2226.97     2139.74    151.80 o 
   5   5  12     1540.25     1588.85    173.33 o 
   6   5  12      595.91      519.11    144.46 o 
   7   5  12       53.39       48.74     51.48 o 
   8   5  12     1128.02     1051.54    141.90 o 
 -10   6  12       73.86       39.26     19.78 o 
  -9   6  12     1160.48     1173.30    106.87 o 
  -8   6  12      286.37      259.13     49.33 o 
  -7   6  12        1.98       -3.26     14.37 o 
  -6   6  12     1760.63     1573.73    177.57 o 
  -5   6  12     2190.03     2367.14     86.19 o 
  -4   6  12     2286.16     2423.29    125.82 o 
  -3   6  12     5616.96     6011.04    167.60 o 
  -2   6  12      505.84      480.61     97.25 o 
  -1   6  12     8800.97     8939.08    171.01 o 
   0   6  12       30.93       38.74     44.07 o 
   1   6  12      911.84      957.94    156.92 o 
   2   6  12      132.50      200.38     81.10 o 
   3   6  12     3413.60     3344.88    268.02 o 
   4   6  12      976.54      884.01    123.80 o 
   5   6  12      767.35      839.84    127.59 o 
   6   6  12     1040.81     1041.40    129.64 o 
   7   6  12       53.86       43.21     36.21 o 
   8   6  12       37.38       76.10     30.89 o 
 -10   7  12     1246.76     1257.37    129.37 o 
  -9   7  12      625.30      779.80    162.04 o 
  -8   7  12     1115.25      992.01    129.74 o 
  -7   7  12     3230.67     3232.55    263.93 o 
  -6   7  12     2252.31     2456.61    243.14 o 
  -5   7  12    11607.53    12599.63    164.53 o 
  -4   7  12        6.52        8.13     23.88 o 
  -3   7  12    14385.59    14308.40    237.92 o 
  -2   7  12     1594.13     1793.93    155.24 o 
  -1   7  12      380.71      448.97     48.98 o 
   0   7  12    11447.53    11897.49    210.95 o 
   1   7  12     3169.29     3253.37    136.26 o 
   2   7  12     8014.99     8250.25    282.29 o 
   3   7  12       83.55       51.17     42.14 o 
   4   7  12    10137.08    10378.52    214.36 o 
   5   7  12        2.48       10.77      8.00 o 
   6   7  12     1475.90     1367.66    118.82 o 
   7   7  12      717.67      836.43    124.79 o 
   8   7  12       17.48       58.36     36.69 o 
  -9   8  12      177.49      234.27     81.85 o 
  -8   8  12        1.78        9.31      5.53 o 
  -7   8  12       19.26      -25.85     25.85 o 
  -6   8  12       57.59       39.46     36.74 o 
  -5   8  12     1001.27      949.41     92.16 o 
  -4   8  12       59.21       68.06     29.75 o 
  -3   8  12     1142.05     1038.91     99.16 o 
  -2   8  12     6230.84     5884.74    159.75 o 
  -1   8  12     1227.86     1321.30    175.89 o 
   0   8  12     4802.21     5012.62    142.68 o 
   1   8  12      442.08      413.47     41.85 o 
   2   8  12     1624.82     1516.07    149.75 o 
   3   8  12      882.76      992.59    139.17 o 
   4   8  12       22.42       92.62     45.83 o 
   5   8  12      306.09      371.18     46.56 o 
   6   8  12      511.13      486.82    120.08 o 
   7   8  12      124.88      161.20     53.27 o 
  -9   9  12     1918.81     1702.48    174.26 o 
  -8   9  12      202.13      183.27     84.98 o 
  -7   9  12      781.41      852.88    135.99 o 
  -6   9  12     3053.46     2868.78    143.94 o 
  -5   9  12      101.72      183.50     42.84 o 
  -4   9  12     4092.77     3861.95    219.48 o 
  -3   9  12       19.93       23.47     27.62 o 
  -2   9  12      615.58      814.82    123.74 o 
  -1   9  12     1478.75     1504.91     83.19 o 
   0   9  12     1851.55     1611.75    105.75 o 
   1   9  12    11541.95    12574.03    267.61 o 
   2   9  12     5212.45     4766.51    271.37 o 
   3   9  12     8969.58     8870.81    148.48 o 
   4   9  12     1312.95     1307.17    165.86 o 
   5   9  12     3813.41     3870.48    275.80 o 
   6   9  12       34.32       62.26     25.26 o 
   7   9  12      535.75      477.57    141.96 o 
  -9  10  12       25.13       10.83     22.77 o 
  -8  10  12     1369.12     1291.61     88.44 o 
  -7  10  12      130.12       34.45     74.05 o 
  -6  10  12       49.55       77.40     47.87 o 
  -5  10  12      169.52      152.42     61.67 o 
  -4  10  12     2578.35     2890.01     98.03 o 
  -3  10  12     1346.74     1168.31    103.87 o 
  -2  10  12     3513.71     3027.54    141.76 o 
  -1  10  12       49.70       58.78     30.37 o 
   0  10  12     5841.70     6003.87    268.98 o 
   1  10  12        0.04       -3.63      3.63 o 
   2  10  12     1629.83     1534.74    111.96 o 
   3  10  12     1433.31     1263.38    137.19 o 
   4  10  12      270.71      317.82    107.54 o 
   5  10  12      709.06      753.34    123.91 o 
   6  10  12       93.16      131.75     55.02 o 
   7  10  12      829.12      783.01     61.44 o 
  -9  11  12      438.42      437.09     72.88 o 
  -8  11  12     2015.32     1895.85    115.44 o 
  -7  11  12      100.16      152.03     24.10 o 
  -6  11  12       79.34       93.41     33.00 o 
  -5  11  12      224.86      144.86     60.82 o 
  -4  11  12       55.19      117.67     54.93 o 
  -3  11  12      200.96      154.37     72.89 o 
  -2  11  12     1072.15      944.09    151.90 o 
  -1  11  12       96.28       46.27     36.56 o 
   0  11  12     8705.61     8224.65    199.69 o 
   1  11  12     4673.20     4547.02    178.86 o 
   2  11  12     7774.79     7675.43    212.66 o 
   3  11  12     6771.92     6198.44    180.91 o 
   4  11  12     1150.27     1171.49    138.11 o 
   5  11  12     1457.98     1181.39    160.40 o 
   6  11  12     1674.92     1486.34    219.01 o 
   7  11  12      289.01      248.80    105.13 o 
  -8  12  12      164.22      233.04     88.47 o 
  -7  12  12      661.64      794.00     82.47 o 
  -6  12  12      617.80      695.49     63.63 o 
  -5  12  12        1.50        2.35      5.06 o 
  -4  12  12       76.68       58.43     45.69 o 
  -3  12  12      893.26      814.75     73.66 o 
  -2  12  12     1003.02     1146.74    123.46 o 
  -1  12  12     1847.63     1982.55    101.11 o 
   0  12  12     2988.41     3388.51    113.63 o 
   1  12  12     2548.51     2171.42    215.39 o 
   2  12  12      443.79      353.05     80.04 o 
   3  12  12      145.19      156.65     46.87 o 
   4  12  12       18.58       61.61     33.95 o 
   5  12  12      166.61      200.36     68.61 o 
   6  12  12       78.09       52.97     59.11 o 
  -8  13  12      160.77      149.97     45.13 o 
  -7  13  12     1331.04     1313.59    115.41 o 
  -6  13  12      621.24      625.00    128.65 o 
  -5  13  12     3030.55     2784.95    133.40 o 
  -4  13  12      646.82      621.96     76.36 o 
  -3  13  12       66.17       36.23     25.74 o 
  -2  13  12        1.05      -15.80     15.80 o 
  -1  13  12     2192.78     2439.03    138.96 o 
   0  13  12       77.70      116.54     46.50 o 
   1  13  12      468.70      487.13     52.12 o 
   2  13  12     1269.98     1312.15    187.94 o 
   3  13  12      304.01      277.16     44.65 o 
   4  13  12      578.25      534.34    145.86 o 
   5  13  12      219.75      160.33     70.69 o 
   6  13  12      242.95      172.17    100.35 o 
  -8  14  12       39.14       48.67     34.55 o 
  -7  14  12      587.23      524.37     98.96 o 
  -6  14  12        6.71       -8.33     21.25 o 
  -5  14  12       13.52        4.56     11.94 o 
  -4  14  12        6.18       -6.14     14.88 o 
  -3  14  12      477.41      561.85     87.25 o 
  -2  14  12      914.28     1076.18    130.43 o 
  -1  14  12     5966.46     6009.33    139.95 o 
   0  14  12       22.01       81.59     41.43 o 
   1  14  12     6383.80     5959.16    261.47 o 
   2  14  12      290.83      325.74     76.28 o 
   3  14  12        2.47       18.06     18.44 o 
   4  14  12       60.49       63.33     35.87 o 
   5  14  12        1.15       -5.53      5.53 o 
   6  14  12        0.47        4.60     14.73 o 
  -7  15  12       49.59       39.06     35.33 o 
  -6  15  12     2547.98     2669.88    207.19 o 
  -5  15  12      152.66       97.36     30.66 o 
  -4  15  12     1192.64     1239.93     78.75 o 
  -3  15  12        2.24       -7.04      9.20 o 
  -2  15  12      584.22      481.67    122.44 o 
  -1  15  12       29.47       46.00     46.21 o 
   0  15  12       31.85      -32.41     44.96 o 
   1  15  12        8.21      -15.32     21.20 o 
   2  15  12      175.43      125.47     37.75 o 
   3  15  12        9.94       25.14     16.67 o 
   4  15  12       12.01      -14.13     26.06 o 
   5  15  12       38.81       48.67     38.40 o 
  -7  16  12       32.72       40.45     24.15 o 
  -6  16  12       77.01       63.22     37.34 o 
  -5  16  12        0.46        2.58     10.37 o 
  -4  16  12       33.88       56.15     49.43 o 
  -3  16  12       12.85      -15.10     31.95 o 
  -2  16  12      529.96      629.33     81.85 o 
  -1  16  12      547.59      577.38     58.95 o 
   0  16  12     4989.88     4777.09    213.34 o 
   1  16  12      514.69      519.35    134.93 o 
   2  16  12     1162.34     1274.74    113.74 o 
   3  16  12      109.31      148.62     41.16 o 
   4  16  12        6.56        4.54     12.12 o 
   5  16  12      144.34       57.70     44.82 o 
  -6  17  12       90.57       82.21     61.54 o 
  -5  17  12      584.12      604.89    152.65 o 
  -4  17  12      745.79      804.31     53.86 o 
  -3  17  12      381.99      359.88     94.93 o 
  -2  17  12        1.99        8.91      8.85 o 
  -1  17  12      637.36      495.49    136.81 o 
   0  17  12      820.90      755.19    142.07 o 
   1  17  12      822.81      934.56    125.07 o 
   2  17  12      247.13      290.86     68.85 o 
   3  17  12      479.53      529.70     89.81 o 
   4  17  12      595.35      601.68     89.88 o 
  -5  18  12      626.96      736.00    145.14 o 
  -4  18  12       88.89       93.52     47.22 o 
  -3  18  12        1.08      -19.10     19.10 o 
  -2  18  12      467.46      467.67     85.88 o 
  -1  18  12       88.04      110.12     64.95 o 
   0  18  12       33.65       11.50     36.71 o 
   1  18  12      334.11      454.57     92.61 o 
   2  18  12      937.05      872.06    100.22 o 
   3  18  12        7.56       13.47      3.70 o 
  -5  19  12       11.30       23.65     11.92 o 
  -4  19  12       40.92       76.72     23.97 o 
  -3  19  12      481.04      524.47    119.37 o 
  -2  19  12        1.84       -8.74     10.71 o 
  -1  19  12     1212.09     1177.15    116.81 o 
   0  19  12      162.57      182.85     71.44 o 
   1  19  12      796.84      926.47     95.61 o 
   2  19  12      673.94      598.75    162.55 o 
   3  19  12      886.63      752.56     98.07 o 
  -3  20  12      292.11      264.67     55.32 o 
  -2  20  12      152.40      126.92     35.40 o 
  -1  20  12        0.46        1.96      3.81 o 
   0  20  12      151.36      103.79     66.31 o 
   1  20  12       55.12       44.94     26.13 o 
  -9   0  13     1140.69      970.91    147.66 o 
  -7   0  13    12046.10    12327.24    240.99 o 
  -5   0  13     3514.57     3425.71    229.72 o 
  -3   0  13     1018.97     1101.99    129.37 o 
  -1   0  13     8966.78     9106.34    178.18 o 
   1   0  13     1012.34     1014.88    185.49 o 
   3   0  13    11431.93    11367.05    170.33 o 
   5   0  13     3348.29     3394.00    246.28 o 
   7   0  13     1953.01     2003.65    190.30 o 
 -10   1  13        1.40       -3.24      4.67 o 
  -9   1  13        4.71      -10.20     10.20 o 
  -8   1  13      169.90      254.71     75.89 o 
  -7   1  13       34.92       13.43     39.95 o 
  -6   1  13     1019.56     1099.36     79.02 o 
  -5   1  13      815.86      764.27     69.19 o 
  -4   1  13     1389.15     1384.89     89.70 o 
  -3   1  13      178.20      184.14     50.85 o 
  -2   1  13     4203.84     4124.44    281.27 o 
  -1   1  13     1236.56     1229.82     66.25 o 
   0   1  13     5010.98     5173.73    175.79 o 
   1   1  13      368.96      284.82     42.07 o 
   2   1  13     2464.76     2195.07    265.70 o 
   3   1  13      436.56      374.21     91.10 o 
   4   1  13      165.59       92.97     61.76 o 
   5   1  13        2.85       12.78     17.44 o 
   6   1  13        0.26      -11.35     12.98 o 
   7   1  13        0.11      -18.33     18.33 o 
   8   1  13       38.24       22.01     24.67 o 
 -10   2  13      199.16      259.12     43.23 o 
  -9   2  13        0.04       11.13     18.05 o 
  -8   2  13     2576.25     2522.62    157.50 o 
  -7   2  13      971.04     1014.47    103.09 o 
  -6   2  13     4018.14     4267.12    253.96 o 
  -5   2  13      171.32      262.32     47.17 o 
  -4   2  13     3608.15     3706.64    152.92 o 
  -3   2  13     2554.57     2774.23    199.92 o 
  -2   2  13     6113.23     6000.46    206.51 o 
  -1   2  13     3505.87     3370.52    178.93 o 
   0   2  13     4401.99     4995.89    272.73 o 
   1   2  13     1064.26     1032.56    115.95 o 
   2   2  13     6730.33     6672.56    236.55 o 
   3   2  13      945.24      928.86     68.10 o 
   4   2  13     6472.48     6559.24    264.88 o 
   5   2  13      611.98      566.77    131.08 o 
   6   2  13     1779.25     1773.27    134.25 o 
   7   2  13      376.28      312.96     93.29 o 
   8   2  13     1237.38     1093.90     66.08 o 
 -10   3  13        9.15        8.86      6.51 o 
  -9   3  13       52.17       79.39     33.44 o 
  -8   3  13      232.82      152.72     70.47 o 
  -7   3  13     2244.98     2630.45    140.50 o 
  -6   3  13        9.33      -12.40     12.57 o 
  -5   3  13     1336.19     1501.80    165.86 o 
  -4   3  13      637.64      641.42     61.89 o 
  -3   3  13     9080.72     8701.84    141.66 o 
  -2   3  13     3740.52     4112.49    186.37 o 
  -1   3  13     6650.46     6985.23    220.17 o 
   0   3  13       47.19       45.96     17.99 o 
   1   3  13       73.93      115.58     47.43 o 
   2   3  13      698.50      753.92     89.09 o 
   3   3  13      421.02      348.61    108.00 o 
   4   3  13        1.36       -5.36      7.20 o 
   5   3  13      166.33      111.38     32.48 o 
   6   3  13       51.04       48.37     22.56 o 
   7   3  13       53.90       77.95     35.18 o 
   8   3  13       20.89       60.39     29.90 o 
 -10   4  13       17.71       19.49     27.78 o 
  -9   4  13      718.20      820.52     61.85 o 
  -8   4  13      569.98      620.56    140.33 o 
  -7   4  13      276.65      323.16    107.95 o 
  -6   4  13        8.10       10.26     10.30 o 
  -5   4  13      376.47      343.49     67.18 o 
  -4   4  13       16.76       20.95     10.79 o 
  -3   4  13     7884.44     7622.18    172.04 o 
  -2   4  13     3896.05     4225.48    204.81 o 
  -1   4  13     2804.77     2521.67    221.98 o 
   0   4  13     1638.41     1824.61    122.47 o 
   1   4  13     4023.64     4038.08    195.93 o 
   2   4  13     1646.92     1489.31     86.87 o 
   3   4  13     3467.33     3447.22    266.59 o 
   4   4  13     2065.20     2451.59    238.67 o 
   5   4  13     1060.15     1067.89    141.83 o 
   6   4  13      206.53      249.30     45.50 o 
   7   4  13      239.70      185.18     97.74 o 
   8   4  13      138.65      146.21     65.08 o 
 -10   5  13       20.67      -24.29     31.06 o 
  -9   5  13       84.95       67.86     50.80 o 
  -8   5  13      630.66      550.89    152.51 o 
  -7   5  13      300.26      234.98     70.56 o 
  -6   5  13     1324.87     1567.21    127.94 o 
  -5   5  13     1853.50     1790.17    164.63 o 
  -4   5  13      653.61      532.49     99.98 o 
  -3   5  13     7341.29     6916.96    220.17 o 
  -2   5  13     2594.09     2609.12    161.59 o 
  -1   5  13      356.07      411.15     68.95 o 
   0   5  13       70.48       59.62     65.35 o 
   1   5  13      201.73      228.27     95.95 o 
   2   5  13      690.86      680.67    106.98 o 
   3   5  13      432.24      343.97    114.93 o 
   4   5  13       83.83       53.50     29.88 o 
   5   5  13      358.01      420.09     51.20 o 
   6   5  13        2.07        0.77      5.77 o 
   7   5  13       10.34       24.02     28.68 o 
  -9   6  13       96.01       74.99     51.24 o 
  -8   6  13        0.06       -3.13      6.19 o 
  -7   6  13      696.49      858.03    106.16 o 
  -6   6  13      204.44      232.20     76.21 o 
  -5   6  13        4.83       -3.43     12.24 o 
  -4   6  13        5.79        7.03      9.11 o 
  -3   6  13       93.50       96.05     59.36 o 
  -2   6  13     5081.56     5193.53    229.72 o 
  -1   6  13      806.49      809.02    100.18 o 
   0   6  13     1209.13     1347.42    116.40 o 
   1   6  13      783.10      740.20     61.51 o 
   2   6  13     2533.10     2483.37    113.19 o 
   3   6  13      214.61      282.59     81.50 o 
   4   6  13      612.15      600.01    100.29 o 
   5   6  13      247.42      271.39     85.51 o 
   6   6  13       18.90       50.49     18.28 o 
   7   6  13       18.57       23.43     42.29 o 
  -9   7  13      438.60      431.46     44.78 o 
  -8   7  13       22.16      -14.84     25.52 o 
  -7   7  13      769.47      726.96     93.90 o 
  -6   7  13      981.73     1041.09    136.95 o 
  -5   7  13     2565.64     2412.34    228.32 o 
  -4   7  13     6230.40     6096.72    183.30 o 
  -3   7  13       14.76       29.84     17.96 o 
  -2   7  13      238.08      236.11     89.11 o 
  -1   7  13     2408.79     2368.68    255.09 o 
   0   7  13      522.70      601.86     85.51 o 
   1   7  13     1673.90     1605.37     84.79 o 
   2   7  13      809.58      782.12     61.65 o 
   3   7  13     2144.37     1875.64    153.95 o 
   4   7  13       61.58       36.60     36.80 o 
   5   7  13     3405.12     3800.51    119.13 o 
   6   7  13       11.88       23.31     10.85 o 
   7   7  13        2.07       -6.09      8.50 o 
  -9   8  13      220.08      269.43     92.56 o 
  -8   8  13     2149.41     1862.88    196.41 o 
  -7   8  13       19.13       27.08     33.16 o 
  -6   8  13      848.80      827.62    115.61 o 
  -5   8  13      373.71      422.14     89.02 o 
  -4   8  13     1661.65     1897.97     76.84 o 
  -3   8  13       16.78        3.02     13.05 o 
  -2   8  13      374.45      388.86     60.32 o 
  -1   8  13     2433.94     2614.51    237.54 o 
   0   8  13      285.86      344.14    117.63 o 
   1   8  13     2221.37     1921.89    228.02 o 
   2   8  13     1565.58     1644.83    174.63 o 
   3   8  13      138.97       62.13     52.60 o 
   4   8  13      158.33      104.95     46.06 o 
   5   8  13      568.22      536.49     94.42 o 
   6   8  13      159.87      211.52     28.03 o 
   7   8  13       95.08       49.47     49.22 o 
  -9   9  13       15.03        6.97     27.53 o 
  -8   9  13      368.90      387.83     60.45 o 
  -7   9  13       46.22       93.14     49.67 o 
  -6   9  13      109.39      207.02     58.68 o 
  -5   9  13     3222.08     2898.99    179.10 o 
  -4   9  13       17.95       -9.97     21.94 o 
  -3   9  13      238.50      195.50     84.52 o 
  -2   9  13      133.20       74.91     53.27 o 
  -1   9  13       12.23       21.95     21.24 o 
   0   9  13      568.81      562.60     69.98 o 
   1   9  13     1676.46     1802.12    119.74 o 
   2   9  13      238.90      220.08     52.40 o 
   3   9  13     1888.60     1946.51    115.95 o 
   4   9  13     1300.10     1247.23    148.76 o 
   5   9  13       88.35       44.57     29.74 o 
   6   9  13      537.60      452.72    123.53 o 
   7   9  13        3.20        8.56     17.81 o 
  -9  10  13      340.27      257.79     52.33 o 
  -8  10  13       70.78       92.23     44.81 o 
  -7  10  13     1159.64     1311.68    131.25 o 
  -6  10  13      126.90      123.73     60.68 o 
  -5  10  13      205.68      179.90     39.69 o 
  -4  10  13     1549.74     1741.77    127.35 o 
  -3  10  13       20.66      -22.44     28.74 o 
  -2  10  13      428.07      523.18     94.76 o 
  -1  10  13      468.93      552.33     97.52 o 
   0  10  13        9.59       -5.24     21.58 o 
   1  10  13      294.45      401.28     83.77 o 
   2  10  13      930.30      941.93     99.33 o 
   3  10  13       73.84       78.21     66.70 o 
   4  10  13      492.53      567.31     75.95 o 
   5  10  13       10.27       37.20     13.73 o 
   6  10  13      540.24      482.86     65.13 o 
   7  10  13      477.49      403.16    127.05 o 
  -8  11  13      397.83      414.05     96.80 o 
  -7  11  13      189.55      238.86     33.53 o 
  -6  11  13       18.81      -31.24     43.35 o 
  -5  11  13      155.67      134.23     67.71 o 
  -4  11  13        6.93       16.73     18.59 o 
  -3  11  13      168.55      150.46     87.29 o 
  -2  11  13       65.91       33.64     27.69 o 
  -1  11  13      181.55      229.47     36.01 o 
   0  11  13       49.80       39.12     28.41 o 
   1  11  13      479.05      463.99    111.72 o 
   2  11  13     2081.82     1871.03    158.28 o 
   3  11  13      231.02      250.72     57.23 o 
   4  11  13      346.31      238.30     76.04 o 
   5  11  13      594.85      501.67    125.78 o 
   6  11  13      126.37      153.55     65.39 o 
  -8  12  13       28.29       10.37     37.59 o 
  -7  12  13        2.41       -5.71     12.31 o 
  -6  12  13     1063.48      940.88    109.64 o 
  -5  12  13      515.47      512.94     87.83 o 
  -4  12  13        3.43      -15.88     15.88 o 
  -3  12  13      607.94      680.77    119.95 o 
  -2  12  13        7.99        0.81     17.09 o 
  -1  12  13      972.40      977.23     68.64 o 
   0  12  13     1377.64     1608.78     77.11 o 
   1  12  13     6862.84     6770.87    192.86 o 
   2  12  13      811.99      901.76     87.01 o 
   3  12  13      703.64      872.06     99.26 o 
   4  12  13      120.75       83.87     74.50 o 
   5  12  13      646.89      743.03    142.78 o 
   6  12  13       10.71       29.25     17.22 o 
  -8  13  13       67.00       45.49     30.47 o 
  -7  13  13       33.41       46.89     33.27 o 
  -6  13  13      541.82      594.65     79.57 o 
  -5  13  13     1021.09     1157.01     64.48 o 
  -4  13  13       64.12       92.90     36.78 o 
  -3  13  13      502.24      612.74    118.58 o 
  -2  13  13        4.76       13.82      7.27 o 
  -1  13  13       99.96      123.29     26.67 o 
   0  13  13      252.15      180.92     73.41 o 
   1  13  13      610.43      483.03    147.60 o 
   2  13  13        8.27        3.25      9.35 o 
   3  13  13      873.57      729.35    138.65 o 
   4  13  13        5.34       10.19      6.01 o 
   5  13  13       44.89        8.11     15.96 o 
   6  13  13       79.40      102.63     34.76 o 
  -7  14  13       53.35       28.71     42.05 o 
  -6  14  13      373.08      409.20     98.10 o 
  -5  14  13        6.73       16.82     15.54 o 
  -4  14  13      240.12      257.05     38.98 o 
  -3  14  13       21.34       38.29     34.48 o 
  -2  14  13      339.62      273.74     49.40 o 
  -1  14  13       91.87      111.98     77.81 o 
   0  14  13     8898.79     8358.80    240.99 o 
   1  14  13       13.68       27.43     14.42 o 
   2  14  13     4861.10     5323.24    251.91 o 
   3  14  13      117.12       73.90     65.12 o 
   4  14  13      389.84      452.18     56.01 o 
   5  14  13       24.78       67.62     26.92 o 
  -7  15  13       21.87       14.43     34.19 o 
  -6  15  13      310.29      197.23     49.52 o 
  -5  15  13      386.03      429.00     85.61 o 
  -4  15  13       12.02        3.13      8.91 o 
  -3  15  13      275.70      299.54     39.60 o 
  -2  15  13       76.00      104.28     25.86 o 
  -1  15  13       19.21        0.36     32.59 o 
   0  15  13      746.24      782.25     76.36 o 
   1  15  13      166.53       85.69     43.25 o 
   2  15  13       91.78       77.84     53.34 o 
   3  15  13        7.71       12.83     16.50 o 
   4  15  13       27.50      -26.98     43.16 o 
   5  15  13      753.89      823.49     94.38 o 
  -6  16  13       18.52       -1.23     24.26 o 
  -5  16  13      466.70      441.19     82.16 o 
  -4  16  13       64.92       24.42     30.55 o 
  -3  16  13       52.67       60.51     19.70 o 
  -2  16  13       21.89       34.57     20.01 o 
  -1  16  13     3877.35     4078.36    239.28 o 
   0  16  13        0.14       -4.25      4.25 o 
   1  16  13     3504.76     3272.45    265.67 o 
   2  16  13        4.52       10.71     14.65 o 
   3  16  13      921.09      824.34    130.60 o 
   4  16  13        1.33       -1.99      4.21 o 
  -6  17  13       25.14       27.10     14.55 o 
  -5  17  13        2.48        7.46      4.65 o 
  -4  17  13        6.55       24.23     15.09 o 
  -3  17  13      102.91       91.62     53.15 o 
  -2  17  13       26.98       40.99     28.76 o 
  -1  17  13       49.90       42.47     55.54 o 
   0  17  13       58.49       63.66     42.02 o 
   1  17  13      135.70      125.63     48.70 o 
   2  17  13       31.05       16.20     30.80 o 
   3  17  13      124.34      155.73     38.28 o 
  -5  18  13      671.74      629.64    112.17 o 
  -4  18  13      657.23      573.25     79.77 o 
  -3  18  13       32.70       17.85     30.64 o 
  -2  18  13      352.54      374.86    118.48 o 
  -1  18  13       27.20       65.23     20.70 o 
   0  18  13      815.61      789.15    105.44 o 
   1  18  13        0.13      -16.11     16.11 o 
   2  18  13      336.15      248.99     75.14 o 
   3  18  13        4.21        6.93     16.13 o 
  -4  19  13      123.23      224.61     79.63 o 
  -3  19  13      244.37      268.10     66.95 o 
  -2  19  13       88.11       65.51     39.63 o 
  -1  19  13        2.41        5.24      3.56 o 
   0  19  13        7.44       -3.75     12.10 o 
   1  19  13      140.59      188.85     71.41 o 
   2  19  13        8.10       20.91     11.72 o 
  -2  20  13       13.51       35.34     17.42 o 
  -1  20  13       10.94        4.19     34.49 o 
   0  20  13      166.59      152.84     51.03 o 
  -8   0  14     1143.43     1070.52    161.42 o 
  -6   0  14     5921.25     5678.92    236.55 o 
  -4   0  14     1826.01     1678.48    160.53 o 
  -2   0  14     9963.36    10131.04    150.19 o 
   0   0  14      195.13      100.93     62.57 o 
   2   0  14       20.14       24.77     30.61 o 
   4   0  14     1321.46     1186.95    207.02 o 
   6   0  14       98.38      163.64     48.77 o 
  -9   1  14        8.04        8.34     16.26 o 
  -8   1  14       48.61       50.00     52.01 o 
  -7   1  14        3.91        1.18     12.87 o 
  -6   1  14     1849.83     2177.08    181.15 o 
  -5   1  14     1311.86     1145.96     77.38 o 
  -4   1  14      447.30      498.16     94.45 o 
  -3   1  14      397.52      387.12     56.18 o 
  -2   1  14      827.04      944.32    147.15 o 
  -1   1  14     8715.89     8593.98    200.37 o 
   0   1  14     2343.56     2324.61    110.36 o 
   1   1  14     4623.79     4179.06    305.84 o 
   2   1  14     1319.70     1515.12    136.09 o 
   3   1  14      320.73      373.02     59.39 o 
   4   1  14     1906.79     1782.90    125.00 o 
   5   1  14      729.78      793.04    102.23 o 
   6   1  14        1.22       32.36     18.50 o 
   7   1  14       48.46        8.25     42.65 o 
  -9   2  14       23.88       -1.55     19.68 o 
  -8   2  14        1.82       30.24     13.49 o 
  -7   2  14      521.82      470.75     58.10 o 
  -6   2  14      852.62      960.81     96.57 o 
  -5   2  14      389.78      326.47    108.07 o 
  -4   2  14       27.24       50.26     15.03 o 
  -3   2  14     4815.56     5324.94    285.36 o 
  -2   2  14        4.38       13.11      8.45 o 
  -1   2  14      705.52      629.06     94.59 o 
   0   2  14     1670.95     1633.36    182.31 o 
   1   2  14      398.87      426.30     64.17 o 
   2   2  14      262.82      314.81     98.35 o 
   3   2  14      284.42      279.92     68.86 o 
   4   2  14     1531.98     1429.30     82.02 o 
   5   2  14      213.88      219.14     90.27 o 
   6   2  14      204.00      198.11     83.63 o 
   7   2  14      139.22      204.12     28.10 o 
  -9   3  14        1.02       32.16     15.05 o 
  -8   3  14       85.24       65.87     53.84 o 
  -7   3  14     2623.07     2375.51    161.93 o 
  -6   3  14        3.06       15.30     11.50 o 
  -5   3  14     2843.21     3105.06    179.55 o 
  -4   3  14      349.30      405.48     90.49 o 
  -3   3  14        6.97       -0.80     30.31 o 
  -2   3  14     5364.76     5325.97    163.16 o 
  -1   3  14       31.62       24.53     22.87 o 
   0   3  14     3820.64     3640.76    238.94 o 
   1   3  14      918.25      912.10     99.06 o 
   2   3  14     1916.67     1725.32    227.98 o 
   3   3  14     5641.71     5137.20    133.46 o 
   4   3  14       27.74       51.66     41.59 o 
   5   3  14     1485.13     1276.18    126.74 o 
   6   3  14       15.93       55.26     30.39 o 
   7   3  14       86.23      119.75     59.92 o 
  -9   4  14       68.11       98.37     34.51 o 
  -8   4  14      122.88      135.96     36.11 o 
  -7   4  14        7.68       22.34      9.95 o 
  -6   4  14        4.10        6.90      4.43 o 
  -5   4  14       24.49       10.33     40.60 o 
  -4   4  14     1224.15     1081.71    101.41 o 
  -3   4  14      643.08      483.31    105.37 o 
  -2   4  14       58.13       70.58     15.40 o 
  -1   4  14      897.97      899.85    128.38 o 
   0   4  14       50.47       80.24     48.69 o 
   1   4  14        2.12       -2.15      4.42 o 
   2   4  14      674.04      762.32     57.07 o 
   3   4  14     3366.44     2907.69    163.91 o 
   4   4  14     1643.20     1736.99    166.61 o 
   5   4  14      857.91      919.37    112.75 o 
   6   4  14      491.23      461.56    122.37 o 
   7   4  14       50.15       52.09     14.87 o 
  -9   5  14        0.99       -2.77     11.64 o 
  -8   5  14      556.66      558.06     90.25 o 
  -7   5  14      190.67      150.36     60.91 o 
  -6   5  14     2388.76     2076.05    140.77 o 
  -5   5  14       65.84       51.43     24.01 o 
  -4   5  14      581.61      570.52    130.32 o 
  -3   5  14      875.13      984.88    107.56 o 
  -2   5  14      958.74     1000.41    132.78 o 
  -1   5  14      577.53      447.60     95.92 o 
   0   5  14       15.89       51.51     43.90 o 
   1   5  14      455.18      507.95     51.65 o 
   2   5  14      519.49      477.78     81.89 o 
   3   5  14      186.66      137.94     41.64 o 
   4   5  14     1380.75     1519.42    137.32 o 
   5   5  14       52.52       24.28     40.03 o 
   6   5  14      683.48      668.45     74.11 o 
   7   5  14      255.95      300.64     44.30 o 
  -9   6  14        9.58       -3.47     18.66 o 
  -8   6  14      191.55      209.07     48.88 o 
  -7   6  14       13.10       27.21     20.73 o 
  -6   6  14      145.72      112.31     81.33 o 
  -5   6  14        3.11        1.23      5.24 o 
  -4   6  14       72.79       76.62     41.27 o 
  -3   6  14       30.31       34.38     27.70 o 
  -2   6  14       46.87       58.40     18.40 o 
  -1   6  14      703.31      639.27     76.84 o 
   0   6  14        0.60      -13.25     13.25 o 
   1   6  14      271.36      312.71    107.94 o 
   2   6  14      195.51      234.99     64.74 o 
   3   6  14     2069.18     2410.25    226.04 o 
   4   6  14      631.28      608.14    156.06 o 
   5   6  14      987.73      864.89     96.63 o 
   6   6  14        0.07       10.14      6.36 o 
   7   6  14        6.53       10.25      5.45 o 
  -9   7  14      373.88      389.98     60.38 o 
  -8   7  14       67.77       74.59     27.11 o 
  -7   7  14      646.77      618.00    101.52 o 
  -6   7  14      437.59      511.40    103.90 o 
  -5   7  14       29.11       99.71     49.64 o 
  -4   7  14      234.72      228.87    110.16 o 
  -3   7  14       36.80       19.63     33.59 o 
  -2   7  14     2516.64     2727.16    167.19 o 
  -1   7  14       14.37      -12.87     24.71 o 
   0   7  14      312.51      365.89    115.61 o 
   1   7  14      314.32      351.17     85.44 o 
   2   7  14     2932.69     3020.61    135.34 o 
   3   7  14      202.83      258.67     80.69 o 
   4   7  14        1.50        1.74      5.26 o 
   5   7  14      967.84      941.15    160.84 o 
   6   7  14       55.20       47.25     19.03 o 
   7   7  14      595.38      550.45     62.26 o 
  -9   8  14      572.17      680.74    124.11 o 
  -8   8  14        4.67      -15.07     15.07 o 
  -7   8  14      269.90      370.77    111.41 o 
  -6   8  14      113.65       74.41     52.57 o 
  -5   8  14     1414.51     1614.21    153.16 o 
  -4   8  14     2253.87     2324.99    132.34 o 
  -3   8  14     1264.41     1047.75     71.41 o 
  -2   8  14      466.56      506.07     57.04 o 
  -1   8  14      207.93      134.81     61.66 o 
   0   8  14      339.45      281.14    107.17 o 
   1   8  14     2265.99     2084.78     92.37 o 
   2   8  14     1358.52     1507.81    191.70 o 
   3   8  14      113.50      136.27     27.59 o 
   4   8  14       27.76       83.37     43.24 o 
   5   8  14       15.87        8.31     19.36 o 
   6   8  14       33.78       57.49     15.27 o 
  -8   9  14       70.02       54.54     44.46 o 
  -7   9  14       59.54       29.32     66.30 o 
  -6   9  14       98.39       97.65     63.85 o 
  -5   9  14       41.36       12.13     16.96 o 
  -4   9  14      629.31      574.62    159.65 o 
  -3   9  14     1430.86     1567.41    183.54 o 
  -2   9  14     1172.53     1084.07     99.81 o 
  -1   9  14      132.17       95.68     68.30 o 
   0   9  14      521.59      496.14    103.15 o 
   1   9  14     2531.36     2245.59    234.50 o 
   2   9  14       40.47       36.47     27.86 o 
   3   9  14      759.87      819.50     58.27 o 
   4   9  14       16.94        7.02     25.20 o 
   5   9  14      231.60      269.61     73.71 o 
   6   9  14      234.03      153.79     34.77 o 
  -8  10  14      204.07      150.50     37.65 o 
  -7  10  14      244.75      300.28     44.05 o 
  -6  10  14     2668.78     2439.06    194.09 o 
  -5  10  14     1914.17     1665.99    205.52 o 
  -4  10  14     2214.23     2416.36    230.20 o 
  -3  10  14      774.41      762.22    177.19 o 
  -2  10  14      510.49      458.73     96.02 o 
  -1  10  14      108.91       88.50     44.37 o 
   0  10  14      105.27       58.72     51.08 o 
   1  10  14      113.15      158.40     40.53 o 
   2  10  14       59.95       80.17     61.85 o 
   3  10  14      139.23       65.62     74.06 o 
   4  10  14       91.85       82.19     33.35 o 
   5  10  14      794.41      727.74    167.39 o 
   6  10  14       68.36       83.10     29.84 o 
  -8  11  14       10.00       18.03     20.00 o 
  -7  11  14      326.62      413.98     42.02 o 
  -6  11  14       34.48       47.73     35.40 o 
  -5  11  14       32.79        2.61     28.85 o 
  -4  11  14     1081.56     1266.89     59.05 o 
  -3  11  14      146.16      226.91     60.87 o 
  -2  11  14      301.93      250.84    107.92 o 
  -1  11  14     1475.90     1463.10    102.64 o 
   0  11  14     1668.28     1546.55    139.30 o 
   1  11  14      126.09       99.30     35.04 o 
   2  11  14     1612.53     1650.02    129.57 o 
   3  11  14      847.41      836.05     61.41 o 
   4  11  14       45.29       31.01     35.01 o 
   5  11  14        7.86       12.17      4.00 o 
   6  11  14        3.92      -12.85     13.43 o 
  -8  12  14        0.31       -5.30      5.48 o 
  -7  12  14      507.21      427.39     97.21 o 
  -6  12  14        1.21        7.90      3.74 o 
  -5  12  14      457.08      517.10    120.63 o 
  -4  12  14      777.31      842.54    142.24 o 
  -3  12  14      176.78      191.46     84.16 o 
  -2  12  14      346.55      423.61     41.27 o 
  -1  12  14      136.52       87.22     70.91 o 
   0  12  14      237.61      299.31     41.32 o 
   1  12  14      415.58      528.50     53.90 o 
   2  12  14      839.75     1025.29    103.02 o 
   3  12  14        7.73       30.71     18.56 o 
   4  12  14      472.54      487.78    138.86 o 
   5  12  14      235.52      257.57     69.64 o 
  -7  13  14      780.63      765.84    104.59 o 
  -6  13  14       39.59       12.71     29.16 o 
  -5  13  14      217.32      207.12     96.55 o 
  -4  13  14      354.47      302.19     48.74 o 
  -3  13  14      152.85       75.48     70.09 o 
  -2  13  14        1.47       23.93     18.80 o 
  -1  13  14      169.28      154.69     32.59 o 
   0  13  14      461.70      626.84    106.53 o 
   1  13  14      296.46      339.63     77.91 o 
   2  13  14      978.89     1011.67    153.77 o 
   3  13  14      507.11      382.30    112.44 o 
   4  13  14       59.23       87.56     16.65 o 
   5  13  14       84.30       98.11     57.42 o 
  -7  14  14       49.76       44.05     25.39 o 
  -6  14  14       10.14       12.16     11.25 o 
  -5  14  14       69.82      107.89     37.27 o 
  -4  14  14        0.10        3.56      5.48 o 
  -3  14  14       76.06       43.99     49.08 o 
  -2  14  14        6.27        2.32     19.22 o 
  -1  14  14      219.38      288.14     45.56 o 
   0  14  14        8.71       -8.91     26.33 o 
   1  14  14     3303.23     3105.81    206.96 o 
   2  14  14      311.75      281.01     43.25 o 
   3  14  14      853.69      955.66     85.88 o 
   4  14  14       22.90       47.63     42.54 o 
  -6  15  14      463.11      414.63    132.75 o 
  -5  15  14      273.58      250.35     70.91 o 
  -4  15  14        0.65       10.33      4.98 o 
  -3  15  14       98.96       51.50     72.79 o 
  -2  15  14      276.60      161.58     56.34 o 
  -1  15  14      303.47      329.60     63.04 o 
   0  15  14      271.29      168.26     33.72 o 
   1  15  14     1026.68      966.85     97.25 o 
   2  15  14       41.52       56.30     42.37 o 
   3  15  14      207.71      231.30     36.97 o 
   4  15  14       91.76       82.84     66.81 o 
  -6  16  14      699.11      652.10    127.35 o 
  -5  16  14     1018.17     1017.13     78.37 o 
  -4  16  14        1.99       14.48      7.73 o 
  -3  16  14      603.67      695.66    119.16 o 
  -2  16  14       83.15       85.43     45.24 o 
  -1  16  14        0.05       22.30     11.69 o 
   0  16  14      984.07      885.68     85.75 o 
   1  16  14      120.15      101.13     79.93 o 
   2  16  14     1243.79     1107.08     86.87 o 
   3  16  14       40.88       27.23     23.45 o 
  -5  17  14       65.30       70.01     44.95 o 
  -4  17  14      290.56      205.91     53.16 o 
  -3  17  14       36.86       21.09     18.88 o 
  -2  17  14      550.70      582.06    133.26 o 
  -1  17  14       57.48       69.23     33.93 o 
   0  17  14      968.46      899.85     77.93 o 
   1  17  14       18.46       85.49     40.66 o 
   2  17  14      652.86      546.46    122.64 o 
   3  17  14        2.37       -5.02     14.09 o 
  -4  18  14      893.41      912.44    136.61 o 
  -3  18  14      184.02      258.55     30.24 o 
  -2  18  14       95.34       70.66     28.16 o 
  -1  18  14       33.97       -1.80     20.06 o 
   0  18  14       71.67      114.62     37.67 o 
   1  18  14      249.08      324.50     41.87 o 
   2  18  14        1.82        2.83      4.03 o 
  -2  19  14      219.03      165.71     97.44 o 
  -1  19  14      747.02      874.45     70.97 o 
   0  19  14        1.06        1.60      3.27 o 
  -9   0  15      345.33      270.12    124.47 o 
  -7   0  15      185.75      146.00     74.17 o 
  -5   0  15     1900.56     2069.97    212.25 o 
  -3   0  15      483.77      529.87     86.19 o 
  -1   0  15      832.44      671.01    207.16 o 
   1   0  15     6301.22     7300.63    232.45 o 
   3   0  15     4584.08     4079.04    238.60 o 
   5   0  15     1962.17     1985.83    186.58 o 
   7   0  15      191.66      107.35    114.17 o 
  -9   1  15      118.54       84.67     50.01 o 
  -8   1  15      362.95      395.17     43.90 o 
  -7   1  15      212.49      230.58     97.63 o 
  -6   1  15      232.53      230.77     79.45 o 
  -5   1  15     1416.38     1337.14    185.52 o 
  -4   1  15     2729.34     2488.69    114.55 o 
  -3   1  15     3579.56     3192.51    226.17 o 
  -2   1  15     9931.49     9827.93    160.09 o 
  -1   1  15     3746.04     3687.52    275.12 o 
   0   1  15    12698.71    13073.42    175.79 o 
   1   1  15      771.95      925.24    159.65 o 
   2   1  15     2180.73     2245.97    168.18 o 
   3   1  15     4410.18     4499.92    277.85 o 
   4   1  15     1583.24     1505.46     87.59 o 
   5   1  15      707.90      717.06    141.28 o 
   6   1  15      163.82      177.14     41.64 o 
   7   1  15        0.85      -18.91     18.91 o 
  -9   2  15      603.12      606.40     71.65 o 
  -8   2  15      139.44       50.70     67.94 o 
  -7   2  15       31.04       55.99     28.01 o 
  -6   2  15     1313.38     1449.44    111.93 o 
  -5   2  15     1759.23     1793.89    100.70 o 
  -4   2  15        7.61      -10.69     21.83 o 
  -3   2  15      177.07      125.17     55.31 o 
  -2   2  15     1465.54     1668.41    107.25 o 
  -1   2  15     1748.49     1520.82    103.43 o 
   0   2  15     1213.18     1253.82    136.09 o 
   1   2  15        0.33       14.52     12.20 o 
   2   2  15     3062.95     3319.21    185.86 o 
   3   2  15     1029.41     1070.35     79.74 o 
   4   2  15     2516.68     2782.25    190.67 o 
   5   2  15      565.76      585.10    131.42 o 
   6   2  15      650.48      730.51    155.31 o 
   7   2  15      168.08      205.31     41.82 o 
  -9   3  15       97.79      131.95     54.12 o 
  -8   3  15      711.55      622.81    153.37 o 
  -7   3  15      402.66      480.71     58.95 o 
  -6   3  15     6555.63     6871.57    188.08 o 
  -5   3  15      173.17       92.72     51.47 o 
  -4   3  15     2465.42     2336.18    219.41 o 
  -3   3  15      265.19      322.00     89.88 o 
  -2   3  15     1823.13     1750.68    122.54 o 
  -1   3  15     4839.70     5248.82    195.93 o 
   0   3  15       77.98       81.99     41.35 o 
   1   3  15     3608.38     3453.36    195.93 o 
   2   3  15      404.58      408.38     82.33 o 
   3   3  15      241.98      285.83    104.41 o 
   4   3  15     2909.02     2744.46    230.13 o 
   5   3  15       21.60       14.35     25.37 o 
   6   3  15      290.69      282.67     74.38 o 
   7   3  15       32.45       33.41     37.08 o 
  -9   4  15       51.62       38.63     56.89 o 
  -8   4  15       21.55      -13.77     44.24 o 
  -7   4  15      375.17      306.24     59.26 o 
  -6   4  15     1368.56     1347.89    157.29 o 
  -5   4  15     1485.63     1436.37    139.64 o 
  -4   4  15     1300.80     1274.03    159.13 o 
  -3   4  15      468.64      447.53    126.30 o 
  -2   4  15       90.87       66.22     63.43 o 
  -1   4  15      758.77      881.35    168.45 o 
   0   4  15      295.99      265.91     74.98 o 
   1   4  15     1149.39     1431.08    132.48 o 
   2   4  15        0.16       -3.36      3.36 o 
   3   4  15        0.29       15.76      9.76 o 
   4   4  15     1001.23      962.69    145.45 o 
   5   4  15        6.89       -1.80     10.79 o 
   6   4  15      456.25      531.37    103.60 o 
  -9   5  15      788.32      770.51    132.65 o 
  -8   5  15       30.41       65.62     22.03 o 
  -7   5  15     2143.52     2357.17    170.57 o 
  -6   5  15      243.78      304.33     94.12 o 
  -5   5  15     7811.60     8357.09    244.74 o 
  -4   5  15       94.09       72.23     54.46 o 
  -3   5  15      248.13      208.43     77.64 o 
  -2   5  15        5.65       -1.83      5.50 o 
  -1   5  15     1358.83     1382.30    132.41 o 
   0   5  15     1846.12     1758.12     93.43 o 
   1   5  15       36.04       32.19     37.91 o 
   2   5  15      167.47      141.82     49.99 o 
   3   5  15      124.97      100.02     24.40 o 
   4   5  15      119.46       48.27     61.95 o 
   5   5  15     1673.40     1551.20    108.07 o 
   6   5  15       25.99       65.32     36.03 o 
  -9   6  15      489.65      517.58    110.94 o 
  -8   6  15      692.54      760.00    139.27 o 
  -7   6  15       12.10       34.85     33.66 o 
  -6   6  15      298.27      232.38     44.70 o 
  -5   6  15      424.27      452.82     57.55 o 
  -4   6  15     5436.22     5311.97    294.58 o 
  -3   6  15      272.96      255.28     58.68 o 
  -2   6  15     3410.33     3504.22    109.91 o 
  -1   6  15      118.11       50.10     32.23 o 
   0   6  15      525.17      483.58    105.65 o 
   1   6  15      730.73      803.86     94.79 o 
   2   6  15       11.62       35.87     28.06 o 
   3   6  15       30.99      -21.11     39.52 o 
   4   6  15     2520.41     2670.36    208.90 o 
   5   6  15      206.81      129.45     88.06 o 
   6   6  15       21.86       16.32     41.79 o 
  -8   7  15      635.37      565.81    133.16 o 
  -7   7  15      346.57      388.52    101.65 o 
  -6   7  15      688.78      717.23     80.15 o 
  -5   7  15       46.56       25.25     37.00 o 
  -4   7  15      719.02      731.02    108.24 o 
  -3   7  15     3188.95     2952.31    213.95 o 
  -2   7  15      105.95       41.80     25.44 o 
  -1   7  15      509.50      469.07     49.46 o 
   0   7  15       55.44       87.12     21.43 o 
   1   7  15       64.27       54.06     22.39 o 
   2   7  15     1168.96     1018.98    117.56 o 
   3   7  15     1487.11     1538.12    182.21 o 
   4   7  15        9.64       14.90     33.70 o 
   5   7  15       21.19       31.63     28.41 o 
   6   7  15      729.27      719.86     72.16 o 
  -8   8  15       84.87      116.79     51.67 o 
  -7   8  15      186.48      185.72     62.42 o 
  -6   8  15      199.20      229.53     38.68 o 
  -5   8  15      682.87      616.57    105.78 o 
  -4   8  15      570.48      618.03     54.82 o 
  -3   8  15     1903.45     1926.47    203.10 o 
  -2   8  15      976.51      971.94    168.08 o 
  -1   8  15      102.54      198.62     45.20 o 
   0   8  15      249.26      213.39     81.11 o 
   1   8  15      778.97      815.81    160.02 o 
   2   8  15      588.52      561.00    110.32 o 
   3   8  15     2642.06     2823.04    123.50 o 
   4   8  15     1150.78     1069.15     69.77 o 
   5   8  15      366.94      431.70    102.95 o 
   6   8  15      135.52       97.47     48.24 o 
  -8   9  15      500.67      589.57    108.89 o 
  -7   9  15      169.55      274.64     43.11 o 
  -6   9  15      749.98      661.08    126.19 o 
  -5   9  15       84.18      109.82     27.18 o 
  -4   9  15      423.81      336.47    135.56 o 
  -3   9  15       49.96       36.20     29.80 o 
  -2   9  15       76.08       40.01     34.00 o 
  -1   9  15     1117.94     1046.56    121.65 o 
   0   9  15     1485.35     1479.04    151.39 o 
   1   9  15       12.92       17.13      9.82 o 
   2   9  15     1995.53     1907.83    229.21 o 
   3   9  15       75.55       50.98     63.17 o 
   4   9  15      101.11       54.47     25.20 o 
   5   9  15        3.96       -0.32      8.76 o 
   6   9  15       63.75       71.13     39.95 o 
  -8  10  15      809.12      863.39     61.03 o 
  -7  10  15       35.66       42.39     16.69 o 
  -6  10  15        6.18       12.24      3.98 o 
  -5  10  15     1224.09     1372.71    170.30 o 
  -4  10  15      253.53      178.74     40.64 o 
  -3  10  15      421.69      384.76     78.37 o 
  -2  10  15       81.23      105.92     63.13 o 
  -1  10  15      101.07      129.11     40.97 o 
   0  10  15       90.20       97.41     21.48 o 
   1  10  15      509.50      496.76     52.09 o 
   2  10  15     1704.81     1725.32     96.57 o 
   3  10  15      889.92      797.48     81.65 o 
   4  10  15        1.77      -14.91     16.65 o 
   5  10  15      658.65      776.14     88.41 o 
  -7  11  15        0.19      -10.47     10.47 o 
  -6  11  15      304.32      310.74     36.97 o 
  -5  11  15     1077.51     1043.25    103.29 o 
  -4  11  15     1357.28     1389.64    112.03 o 
  -3  11  15      456.49      465.97     51.85 o 
  -2  11  15      182.98      222.44     64.98 o 
  -1  11  15      170.72      240.27     54.25 o 
   0  11  15     2322.93     2360.96    146.40 o 
   1  11  15     2877.34     2460.50    203.34 o 
   2  11  15       27.58       52.39     29.46 o 
   3  11  15      907.18      827.52     55.57 o 
   4  11  15      190.14      194.87     84.86 o 
   5  11  15      127.92      157.48     54.74 o 
  -7  12  15      477.95      589.77     84.58 o 
  -6  12  15      497.29      486.96    121.45 o 
  -5  12  15      937.83      859.77    159.07 o 
  -4  12  15     1115.55      926.57    155.14 o 
  -3  12  15     1480.66     1278.60    164.60 o 
  -2  12  15      447.55      429.07    113.77 o 
  -1  12  15     1145.28     1124.04    159.48 o 
   0  12  15      172.42      115.67     56.53 o 
   1  12  15      494.75      462.86     98.03 o 
   2  12  15      113.03      176.76     51.12 o 
   3  12  15      262.58      210.62     58.74 o 
   4  12  15      318.40      327.47    105.68 o 
   5  12  15       53.76       59.08     47.17 o 
  -7  13  15      162.50       63.06     51.77 o 
  -6  13  15      513.47      625.92     87.38 o 
  -5  13  15      629.68      664.66    148.52 o 
  -4  13  15       43.01       49.02     52.97 o 
  -3  13  15     1180.51     1076.97    116.53 o 
  -2  13  15      436.58      500.99    126.26 o 
  -1  13  15      418.91      404.56    128.86 o 
   0  13  15       14.93        7.11     15.38 o 
   1  13  15      405.04      475.83     40.31 o 
   2  13  15      411.51      317.68     86.00 o 
   3  13  15       17.16       38.80     36.08 o 
   4  13  15      144.19      203.62     32.70 o 
  -6  14  15      794.96      853.87     62.33 o 
  -5  14  15        3.61        3.24     10.06 o 
  -4  14  15     1929.04     1939.58    207.57 o 
  -3  14  15      200.61      158.04     34.97 o 
  -2  14  15     2516.18     2248.22    255.60 o 
  -1  14  15      620.11      628.04    135.92 o 
   0  14  15      290.16      187.39     74.59 o 
   1  14  15        8.83       51.93     24.80 o 
   2  14  15        2.68       -1.90      7.55 o 
   3  14  15       86.92       50.58     32.07 o 
   4  14  15       44.17       57.65     46.06 o 
  -5  15  15       72.86       85.13     61.90 o 
  -4  15  15     1403.19     1366.02    143.02 o 
  -3  15  15       51.28       67.86     28.88 o 
  -2  15  15      410.35      368.68    108.31 o 
  -1  15  15        5.16        5.75     18.64 o 
   0  15  15      382.22      355.78     43.59 o 
   1  15  15      296.57      389.06     49.94 o 
   2  15  15      264.07      286.87     55.85 o 
   3  15  15       39.47        4.24     39.94 o 
  -5  16  15      363.05      461.22     40.79 o 
  -4  16  15      589.40      560.48     98.14 o 
  -3  16  15     1923.68     2076.11    104.18 o 
  -2  16  15      424.49      489.93    109.74 o 
  -1  16  15     1204.25     1358.54     98.03 o 
   0  16  15        0.00       15.73      9.62 o 
   1  16  15        0.65        6.72      7.38 o 
   2  16  15      266.88      213.46    111.26 o 
  -4  17  15       77.55       54.80     42.89 o 
  -3  17  15      370.61      359.81     76.53 o 
  -2  17  15        0.75        5.19      7.14 o 
  -1  17  15      637.05      630.46     62.30 o 
   0  17  15        0.28        8.14     10.89 o 
   1  17  15      811.58      951.80    112.06 o 
  -2  18  15      424.00      420.57     50.11 o 
  -1  18  15        0.72       -4.56     12.61 o 
   0  18  15      318.28      210.49     55.16 o 
  -8   0  16      535.18      470.98    103.97 o 
  -6   0  16     1935.57     1668.00    190.26 o 
  -4   0  16     2481.80     2133.90    151.73 o 
  -2   0  16      347.99      357.49     90.52 o 
   0   0  16      516.36      367.80    154.08 o 
   2   0  16    12498.81    12552.19    272.39 o 
   4   0  16     9011.61     9394.43    189.79 o 
   6   0  16     1700.18     1786.69    265.56 o 
  -9   1  16        4.68        2.25      4.08 o 
  -8   1  16       58.26       75.56     25.72 o 
  -7   1  16     1148.52     1194.29    115.24 o 
  -6   1  16      595.98      659.37     83.63 o 
  -5   1  16      443.60      388.58    112.75 o 
  -4   1  16        4.41       21.69     14.91 o 
  -3   1  16      888.89      811.85     76.05 o 
  -2   1  16     1714.03     1826.08    181.87 o 
  -1   1  16     3115.88     3346.49    133.29 o 
   0   1  16       21.87       37.03     16.21 o 
   1   1  16     2159.71     2390.83    196.24 o 
   2   1  16       24.93       26.85     17.35 o 
   3   1  16      283.62      200.42     80.99 o 
   4   1  16      108.86      163.09     23.21 o 
   5   1  16      638.19      643.57    113.16 o 
   6   1  16       24.47        8.16     35.39 o 
  -9   2  16      817.88      711.46    123.67 o 
  -8   2  16      149.25      129.82     73.39 o 
  -7   2  16      484.04      539.80     74.11 o 
  -6   2  16     1508.96     1426.98    181.05 o 
  -5   2  16     2935.28     2857.82    115.24 o 
  -4   2  16      637.73      669.00    150.50 o 
  -3   2  16      921.71     1051.10    156.13 o 
  -2   2  16      702.50      651.04    121.79 o 
  -1   2  16      557.67      652.75    102.61 o 
   0   2  16      700.89      631.62     64.99 o 
   1   2  16     2426.77     2675.41    183.51 o 
   2   2  16      380.51      319.01     85.13 o 
   3   2  16     3934.73     3852.05    173.40 o 
   4   2  16      240.74      235.02     38.55 o 
   5   2  16     2721.39     3114.44    152.78 o 
   6   2  16      365.70      378.62     71.61 o 
  -9   3  16       19.50       15.40     35.38 o 
  -8   3  16      349.41      334.74     95.79 o 
  -7   3  16      418.39      399.71     55.30 o 
  -6   3  16       23.97       44.75     38.87 o 
  -5   3  16      156.11      249.03     25.87 o 
  -4   3  16        9.26       29.95     22.42 o 
  -3   3  16        5.62       11.70      8.46 o 
  -2   3  16     2919.01     3050.78    107.49 o 
  -1   3  16      245.13      202.37     49.84 o 
   0   3  16     8996.02     8418.19    167.60 o 
   1   3  16     2314.92     2179.95    182.24 o 
   2   3  16     1910.04     2059.05     82.09 o 
   3   3  16       25.80       63.45     22.56 o 
   4   3  16     1390.64     1646.67    153.02 o 
   5   3  16        0.06       -4.36     10.13 o 
   6   3  16       27.11       48.35     18.94 o 
  -8   4  16      301.99      390.87     45.30 o 
  -7   4  16       95.76      116.67     22.67 o 
  -6   4  16     1333.70     1280.17     73.70 o 
  -5   4  16     1117.25     1036.21    127.12 o 
  -4   4  16     2949.56     2712.89    142.37 o 
  -3   4  16     3132.50     3330.62    260.21 o 
  -2   4  16      412.82      280.97     71.75 o 
  -1   4  16      411.31      395.51     72.09 o 
   0   4  16     5898.10     6019.58    215.05 o 
   1   4  16       41.04       67.94     50.09 o 
   2   4  16     1565.63     1734.46    209.24 o 
   3   4  16        3.61        4.92      9.53 o 
   4   4  16       65.35       43.58     41.49 o 
   5   4  16      325.48      352.61     62.16 o 
   6   4  16      245.86      189.06     59.98 o 
  -8   5  16      378.39      405.65     73.53 o 
  -7   5  16      666.76      538.91     59.56 o 
  -6   5  16      726.12      838.75    148.62 o 
  -5   5  16     1259.85     1200.64     66.46 o 
  -4   5  16      337.12      256.92     86.40 o 
  -3   5  16      291.59      204.95     71.03 o 
  -2   5  16     1216.55     1118.58    129.98 o 
  -1   5  16     1275.55     1256.38    165.79 o 
   0   5  16     1516.83     1671.69    202.01 o 
   1   5  16     2440.51     2333.66    265.63 o 
   2   5  16     2864.61     2636.67    150.87 o 
   3   5  16      991.75      890.73     75.57 o 
   4   5  16       90.30      109.10     35.28 o 
   5   5  16      153.66      210.46     39.26 o 
   6   5  16      195.27      231.09     68.63 o 
  -8   6  16      207.57      206.38     71.75 o 
  -7   6  16       74.52       38.58     50.77 o 
  -6   6  16      190.24      249.83     70.46 o 
  -5   6  16      871.22      885.65     92.03 o 
  -4   6  16     3752.59     3926.80    153.60 o 
  -3   6  16     4159.46     4457.25    194.22 o 
  -2   6  16      432.20      413.84    134.01 o 
  -1   6  16     2340.77     2479.89    129.81 o 
   0   6  16      102.73       46.68     26.79 o 
   1   6  16     1948.26     2123.36    153.40 o 
   2   6  16      160.37      106.59     37.53 o 
   3   6  16      888.48     1005.80     90.90 o 
   4   6  16       91.90      112.10     23.26 o 
   5   6  16      199.25      251.72     53.13 o 
   6   6  16       13.83       26.57     35.96 o 
  -8   7  16      767.16      789.83     63.39 o 
  -7   7  16      191.70      230.57     66.51 o 
  -6   7  16     2407.48     2447.60    112.78 o 
  -5   7  16      315.53      337.02     78.61 o 
  -4   7  16      172.09      256.55     64.28 o 
  -3   7  16      802.45      978.49    103.84 o 
  -2   7  16     1094.94     1201.83    157.67 o 
  -1   7  16      265.41      280.50     33.56 o 
   0   7  16      126.91       94.21     21.84 o 
   1   7  16     2454.52     2657.59    142.61 o 
   2   7  16      394.96      337.61    102.15 o 
   3   7  16     1886.65     2124.00    195.01 o 
   4   7  16      155.45      127.53     40.85 o 
   5   7  16       78.15       96.85     31.12 o 
  -8   8  16       96.64      107.37     27.03 o 
  -7   8  16      427.05      347.93     48.13 o 
  -6   8  16        1.11       -5.34      5.34 o 
  -5   8  16      423.39      445.79     63.25 o 
  -4   8  16      664.85      637.29    131.42 o 
  -3   8  16        3.13       -6.00      6.00 o 
  -2   8  16      576.25      521.74     81.00 o 
  -1   8  16      260.09      169.81    107.62 o 
   0   8  16      233.49      351.45     82.16 o 
   1   8  16       22.36      -15.22     34.52 o 
   2   8  16      345.81      403.84     83.42 o 
   3   8  16      337.21      407.97     57.69 o 
   4   8  16      872.12      784.10    126.64 o 
   5   8  16     1436.31     1256.89    163.37 o 
  -7   9  16     2103.03     1980.33    218.08 o 
  -6   9  16       19.20       35.47     15.10 o 
  -5   9  16      806.07      847.25    125.68 o 
  -4   9  16     1577.57     1598.95    100.46 o 
  -3   9  16        8.91       18.83      8.69 o 
  -2   9  16       71.07      104.69     44.11 o 
  -1   9  16      429.11      467.74     48.74 o 
   0   9  16       77.68       63.38     33.05 o 
   1   9  16      134.28      205.18     46.25 o 
   2   9  16     1272.28     1214.84    161.66 o 
   3   9  16      131.35       58.26     80.65 o 
   4   9  16       61.94       69.70     43.84 o 
   5   9  16      401.84      499.59    124.21 o 
  -7  10  16      533.59      553.35     95.71 o 
  -6  10  16      169.60      250.63     55.56 o 
  -5  10  16       58.71       64.46     25.60 o 
  -4  10  16      569.06      463.75     86.74 o 
  -3  10  16      618.18      629.40    104.66 o 
  -2  10  16      720.33      753.75     68.99 o 
  -1  10  16        2.62       -2.72      8.87 o 
   0  10  16        2.34       13.37     12.66 o 
   1  10  16      630.98      733.99    122.30 o 
   2  10  16      719.54      786.42    139.27 o 
   3  10  16      950.39      879.13    132.65 o 
   4  10  16     1087.36     1172.99    168.01 o 
   5  10  16       58.84       32.33     49.02 o 
  -7  11  16      260.78      302.17     95.06 o 
  -6  11  16      378.79      415.58     69.29 o 
  -5  11  16      575.70      597.01     82.47 o 
  -4  11  16        9.48       19.80     11.03 o 
  -3  11  16      462.71      531.23    133.16 o 
  -2  11  16       21.49       33.04     15.34 o 
  -1  11  16        1.49       -1.21     15.51 o 
   0  11  16      306.67      209.52     51.72 o 
   1  11  16      673.10      698.18    120.60 o 
   2  11  16       41.46       81.06     39.66 o 
   3  11  16        6.79        0.65      3.74 o 
   4  11  16      214.08      244.86     67.47 o 
  -6  12  16     1094.04     1212.31    130.26 o 
  -5  12  16     1154.37     1350.73    135.44 o 
  -4  12  16     3668.94     3693.67    115.37 o 
  -3  12  16      837.51      750.13     84.24 o 
  -2  12  16     2813.72     2524.47    155.31 o 
  -1  12  16       38.99       98.77     45.76 o 
   0  12  16     1099.83     1069.90    120.15 o 
   1  12  16      219.40      228.53     81.12 o 
   2  12  16      126.21       35.28     41.89 o 
   3  12  16      172.62       75.61     50.37 o 
   4  12  16      146.42       65.79     57.34 o 
  -6  13  16      493.57      587.45    124.90 o 
  -5  13  16       26.01       26.06     35.24 o 
  -4  13  16      830.40      868.44    139.47 o 
  -3  13  16       14.58        1.26     17.45 o 
  -2  13  16      593.60      739.07    159.10 o 
  -1  13  16       11.73       21.30     11.22 o 
   0  13  16       82.00      114.50     52.81 o 
   1  13  16      129.27       94.71     79.88 o 
   2  13  16      180.37      177.20     87.86 o 
   3  13  16       26.73      -13.21     36.34 o 
  -5  14  16     1996.04     1984.43     88.48 o 
  -4  14  16      368.84      389.78     93.15 o 
  -3  14  16     4022.67     4072.56    186.71 o 
  -2  14  16        3.73       -7.12      7.12 o 
  -1  14  16     2498.56     2645.57    135.89 o 
   0  14  16       21.05       13.07     17.10 o 
   1  14  16        2.73       -6.42      7.24 o 
   2  14  16      175.75      154.24     46.97 o 
   3  14  16      114.81      176.79     53.95 o 
  -5  15  16      123.97      121.83     34.00 o 
  -4  15  16       18.15       37.03     13.95 o 
  -3  15  16      561.15      596.05    133.81 o 
  -2  15  16        6.23       25.54     22.60 o 
  -1  15  16        3.71       37.20     16.97 o 
   0  15  16      655.26      603.60     97.25 o 
   1  15  16       47.07       75.51     38.97 o 
   2  15  16       73.14       92.90     43.07 o 
  -4  16  16     1139.09     1206.10    158.11 o 
  -3  16  16      236.52      260.82     57.85 o 
  -2  16  16     3677.04     3929.19    284.34 o 
  -1  16  16      126.68      228.54     35.76 o 
   0  16  16      262.18      215.86     63.83 o 
   1  16  16        6.78        2.71      6.46 o 
  -2  17  16      179.09      224.06     72.33 o 
  -1  17  16      288.09      202.55     45.24 o 
  -7   0  17      789.12      865.85     95.61 o 
  -5   0  17      719.44      910.05    149.51 o 
  -3   0  17     1992.35     2169.37    191.42 o 
  -1   0  17       79.74      113.20     70.74 o 
   1   0  17       35.24        5.28     21.87 o 
   3   0  17      934.94      893.02    201.26 o 
   5   0  17      147.82      209.70    114.00 o 
  -8   1  17       48.70       80.63     24.49 o 
  -7   1  17      454.43      460.40     46.15 o 
  -6   1  17     1223.58     1361.92    142.51 o 
  -5   1  17      367.27      267.62     97.60 o 
  -4   1  17       81.01       96.93     42.16 o 
  -3   1  17        2.90       13.38     15.64 o 
  -2   1  17      179.09      110.75     89.90 o 
  -1   1  17       66.48       98.49     22.36 o 
   0   1  17     1260.03     1162.48    170.02 o 
   1   1  17        0.64      -17.46     18.14 o 
   2   1  17      402.83      391.28     92.03 o 
   3   1  17      483.70      574.04     67.28 o 
   4   1  17       24.49       70.99     42.10 o 
   5   1  17        4.67       30.87     13.52 o 
  -8   2  17      252.63      268.58     94.13 o 
  -7   2  17       99.50       58.36     32.97 o 
  -6   2  17      341.68      244.41     75.66 o 
  -5   2  17       68.20       77.72     42.70 o 
  -4   2  17     1398.04     1218.29    152.85 o 
  -3   2  17     1135.24     1191.97    125.03 o 
  -2   2  17        3.81      -28.92     28.92 o 
  -1   2  17      988.43     1052.70     96.70 o 
   0   2  17        2.46       13.52      6.99 o 
   1   2  17      234.28      333.21     71.06 o 
   2   2  17      324.36      388.04    107.01 o 
   3   2  17      141.52       91.33     63.46 o 
   4   2  17      296.14      329.46    106.39 o 
   5   2  17      168.31      160.52     54.36 o 
  -8   3  17       14.62       42.97     19.43 o 
  -7   3  17       19.23       17.10     15.93 o 
  -6   3  17        3.32       10.00      3.51 o 
  -5   3  17       28.02       20.94     23.73 o 
  -4   3  17     1028.70      898.35    143.74 o 
  -3   3  17       34.41        1.30     19.47 o 
  -2   3  17      820.69      790.45    126.64 o 
  -1   3  17     2846.15     2481.56    185.96 o 
   0   3  17      312.93      319.90     79.62 o 
   1   3  17      390.12      421.42     89.12 o 
   2   3  17     1085.32      993.92     79.43 o 
   3   3  17      595.52      480.92     66.05 o 
   4   3  17      207.68      240.29     36.34 o 
   5   3  17      330.34      254.71     45.96 o 
  -8   4  17       75.73      137.66     23.01 o 
  -7   4  17       18.74       43.54     12.86 o 
  -6   4  17      220.83      172.27     54.08 o 
  -5   4  17     1117.64     1125.99    109.61 o 
  -4   4  17       69.33       69.62     23.64 o 
  -3   4  17      328.45      241.94    103.37 o 
  -2   4  17     1073.01      959.68    163.13 o 
  -1   4  17     1325.28     1468.35     76.43 o 
   0   4  17      172.88      201.67     33.50 o 
   1   4  17      998.10      934.22     64.07 o 
   2   4  17       10.74       39.15     16.92 o 
   3   4  17      310.47      279.41     70.03 o 
   4   4  17      539.91      429.99     86.67 o 
   5   4  17      104.59      111.08     61.70 o 
  -8   5  17       23.26       -6.91     34.09 o 
  -7   5  17        9.15        7.49      3.06 o 
  -6   5  17     1718.31     1927.73    163.57 o 
  -5   5  17       20.43       -2.86     28.97 o 
  -4   5  17       66.40       44.89     40.68 o 
  -3   5  17      645.52      728.63     90.11 o 
  -2   5  17      561.64      556.32     71.37 o 
  -1   5  17      988.28      949.61     71.85 o 
   0   5  17     1659.86     1516.96    209.35 o 
   1   5  17     1935.85     2065.84    183.06 o 
   2   5  17      891.76      953.10     61.24 o 
   3   5  17     2377.55     2516.14    204.91 o 
   4   5  17      802.96      786.32    112.13 o 
   5   5  17      603.64      553.38    120.66 o 
  -8   6  17        5.28       19.31     18.76 o 
  -7   6  17      394.95      416.64     59.84 o 
  -6   6  17       34.80       26.82     19.66 o 
  -5   6  17        3.52       -4.12      4.24 o 
  -4   6  17       70.58      100.15     45.60 o 
  -3   6  17      174.08      110.71     52.30 o 
  -2   6  17      210.50      215.11     51.07 o 
  -1   6  17        1.77       -6.80     16.39 o 
   0   6  17      656.34      625.10    111.41 o 
   1   6  17       87.17      125.75     40.00 o 
   2   6  17      167.74      217.80     34.97 o 
   3   6  17       87.50      124.59     51.33 o 
   4   6  17      685.54      624.59     89.53 o 
   5   6  17       16.89        5.87     13.09 o 
  -7   7  17     1148.86     1033.21    169.58 o 
  -6   7  17        6.07       10.28      5.78 o 
  -5   7  17     2429.66     2579.93    257.13 o 
  -4   7  17     1529.68     1747.43    133.43 o 
  -3   7  17     1091.44      975.08    168.59 o 
  -2   7  17     1335.80     1234.29    174.77 o 
  -1   7  17      154.72      151.59     60.56 o 
   0   7  17     1173.61     1343.32     70.66 o 
   1   7  17     1012.51     1014.85    115.72 o 
   2   7  17     2461.24     2145.88    228.36 o 
   3   7  17      231.15      260.80     85.20 o 
   4   7  17      703.87      696.10     63.39 o 
   5   7  17      290.25      347.62     71.07 o 
  -7   8  17        0.10       -3.61      9.48 o 
  -6   8  17       17.44       28.95     20.78 o 
  -5   8  17      197.17      164.78     81.22 o 
  -4   8  17        6.06       14.16     11.88 o 
  -3   8  17      126.25       55.04     59.05 o 
  -2   8  17      830.88      872.68    144.42 o 
  -1   8  17      267.58      188.76     75.30 o 
   0   8  17       10.44       29.54     17.93 o 
   1   8  17      206.93      248.89     90.01 o 
   2   8  17      199.64      188.47     48.89 o 
   3   8  17      166.59      212.59     56.84 o 
   4   8  17      129.05      223.35     48.20 o 
  -7   9  17      164.35      209.45     75.67 o 
  -6   9  17     1685.36     1843.73     77.72 o 
  -5   9  17      473.62      400.16     72.43 o 
  -4   9  17     3742.09     3561.57    149.51 o 
  -3   9  17     1637.19     1747.95    195.83 o 
  -2   9  17      866.71      724.74     74.41 o 
  -1   9  17       30.93       46.24     14.56 o 
   0   9  17      575.28      594.76    144.39 o 
   1   9  17     1352.35     1547.48    176.13 o 
   2   9  17      291.84      343.97     72.77 o 
   3   9  17      575.88      527.65     99.74 o 
   4   9  17      287.65      242.78     69.66 o 
  -6  10  17        4.15        6.38      6.41 o 
  -5  10  17      480.44      390.84    101.82 o 
  -4  10  17       22.71      -12.37     34.01 o 
  -3  10  17      728.22      761.81    159.41 o 
  -2  10  17      524.67      483.27    135.65 o 
  -1  10  17      242.70      210.57    107.55 o 
   0  10  17       44.35       53.54     25.99 o 
   1  10  17      294.93      262.52     93.54 o 
   2  10  17       36.15       32.15     43.44 o 
   3  10  17       95.44      111.16     66.75 o 
   4  10  17      132.11      160.06     27.70 o 
  -6  11  17      277.90      310.62    109.04 o 
  -5  11  17     1065.37      890.60    132.92 o 
  -4  11  17      119.55       60.42     71.00 o 
  -3  11  17     1257.80     1367.01     98.55 o 
  -2  11  17      584.40      576.66    126.95 o 
  -1  11  17      973.48      887.01     72.43 o 
   0  11  17        0.64        0.96      3.78 o 
   1  11  17       28.55       38.16     21.54 o 
   2  11  17       15.65      -24.43     29.59 o 
   3  11  17      187.86      160.95     94.30 o 
  -6  12  17       41.18       14.11     35.54 o 
  -5  12  17      184.40      153.37     71.23 o 
  -4  12  17     1007.80      874.31     98.92 o 
  -3  12  17      345.09      288.90    108.44 o 
  -2  12  17       23.91       45.32     16.38 o 
  -1  12  17     1411.26     1244.33     85.61 o 
   0  12  17        0.99        0.48     13.45 o 
   1  12  17       94.09       66.22     31.63 o 
   2  12  17        2.46       -3.25      3.25 o 
   3  12  17       40.28       29.14     18.18 o 
  -5  13  17       55.87       70.53     35.01 o 
  -4  13  17      416.68      328.51     89.82 o 
  -3  13  17      353.29      367.97     46.59 o 
  -2  13  17      893.85      932.51    157.02 o 
  -1  13  17      215.28      262.24     50.98 o 
   0  13  17      362.04      309.57     52.52 o 
   1  13  17      102.58       43.03     58.86 o 
   2  13  17      144.91      169.41     44.50 o 
  -4  14  17      405.33      452.69     89.09 o 
  -3  14  17      108.89       88.96     48.03 o 
  -2  14  17     1424.30     1471.25    125.24 o 
  -1  14  17        5.68       12.43     16.31 o 
   0  14  17      252.45      269.73    110.80 o 
   1  14  17       21.94      -26.36     28.96 o 
   2  14  17        0.49        4.07     13.23 o 
  -3  15  17        8.45       14.20     30.02 o 
  -2  15  17        6.25       13.07      4.54 o 
  -1  15  17      456.14      453.47    134.42 o 
   0  15  17       49.92       72.00     21.68 o 
  -6   0  18       66.89       40.56     67.12 o 
  -4   0  18      435.90      336.82    123.69 o 
  -2   0  18      598.21      769.73    153.95 o 
   0   0  18     1639.67     1532.94    229.72 o 
   2   0  18       93.80       54.38     68.84 o 
   4   0  18      228.62      333.87     89.24 o 
  -7   1  18      157.65       69.72     38.21 o 
  -6   1  18       37.28       83.45     36.20 o 
  -5   1  18      783.15      703.68    181.73 o 
  -4   1  18      344.10      423.33    108.34 o 
  -3   1  18      203.40      161.31     37.12 o 
  -2   1  18     1045.42      885.82     68.85 o 
  -1   1  18      410.00      326.34    105.00 o 
   0   1  18       10.83       17.57     11.12 o 
   1   1  18       71.23       79.79     56.14 o 
   2   1  18      342.60      427.63     93.39 o 
   3   1  18      149.14       54.22     49.48 o 
   4   1  18       58.78       55.89     19.92 o 
   5   1  18      678.84      799.05    115.54 o 
  -7   2  18      157.16      216.41     68.05 o 
  -6   2  18     1652.16     1724.74    161.97 o 
  -5   2  18        1.75        6.74      6.15 o 
  -4   2  18      167.44      151.47     56.64 o 
  -3   2  18      576.58      614.08    103.84 o 
  -2   2  18      338.10      402.20     78.95 o 
  -1   2  18     2505.99     2579.39    205.18 o 
   0   2  18      125.76       96.25     41.10 o 
   1   2  18      105.42      163.17     54.75 o 
   2   2  18        0.67       -3.22      3.22 o 
   3   2  18      338.85      420.70     47.58 o 
   4   2  18      260.05      182.26     99.21 o 
   5   2  18      172.18      243.27     84.81 o 
  -7   3  18       57.07       70.74     22.50 o 
  -6   3  18        1.52      -11.19     13.13 o 
  -5   3  18       19.79       42.99     24.62 o 
  -4   3  18      646.87      673.13    157.15 o 
  -3   3  18     1219.95     1425.17     73.66 o 
  -2   3  18      217.04      201.89     78.59 o 
  -1   3  18       10.07        2.02     19.01 o 
   0   3  18       17.84        5.88     34.30 o 
   1   3  18      255.03      259.40    109.41 o 
   2   3  18      105.22      116.43     39.57 o 
   3   3  18      500.31      605.37    107.93 o 
   4   3  18      672.87      771.13    155.79 o 
  -7   4  18      830.73      741.87    113.29 o 
  -6   4  18       89.28       46.81     24.80 o 
  -5   4  18     1756.29     1880.49     89.36 o 
  -4   4  18      126.26      110.17     74.02 o 
  -3   4  18      319.50      332.89     45.36 o 
  -2   4  18      141.77      141.43     40.43 o 
  -1   4  18      150.30      219.76     40.81 o 
   0   4  18      338.13      320.95     37.85 o 
   1   4  18        8.51       -0.94      7.25 o 
   2   4  18      234.91      289.95     47.32 o 
   3   4  18        0.96        0.81      4.01 o 
   4   4  18      301.72      331.64     87.16 o 
  -7   5  18      550.32      597.83    138.89 o 
  -6   5  18       12.25        6.51     10.47 o 
  -5   5  18      319.25      237.36     56.40 o 
  -4   5  18       18.23       -5.25     34.40 o 
  -3   5  18       40.27       45.42     38.88 o 
  -2   5  18       60.60       88.27     28.51 o 
  -1   5  18      319.72      336.98     98.70 o 
   0   5  18      233.34      207.44    102.50 o 
   1   5  18      635.28      749.62    128.31 o 
   2   5  18      120.93      179.83     62.45 o 
   3   5  18      247.61      285.65     96.70 o 
   4   5  18      665.54      714.46     55.20 o 
  -7   6  18       15.32      -21.14     37.25 o 
  -6   6  18      406.41      418.90    117.08 o 
  -5   6  18      320.06      332.51     99.67 o 
  -4   6  18      651.74      761.40     96.77 o 
  -3   6  18      207.35      168.66     71.74 o 
  -2   6  18      827.01      889.23     75.16 o 
  -1   6  18     1361.66     1436.61    125.75 o 
   0   6  18      830.41      673.71    134.56 o 
   1   6  18      742.00      607.25    165.93 o 
   2   6  18      459.96      584.79     82.84 o 
   3   6  18       67.49       70.31     28.26 o 
   4   6  18      466.74      368.45    118.17 o 
  -7   7  18       19.77       56.66     35.32 o 
  -6   7  18      267.20      233.69     54.40 o 
  -5   7  18       15.73       -1.22     16.92 o 
  -4   7  18      373.05      489.08     86.43 o 
  -3   7  18       61.20       87.91     59.19 o 
  -2   7  18      148.03       99.41     60.22 o 
  -1   7  18       45.18       77.68     41.13 o 
   0   7  18      431.03      341.38     88.82 o 
   1   7  18      671.18      671.35    125.85 o 
   2   7  18      298.45      296.73     45.38 o 
   3   7  18      298.32      281.68     95.81 o 
   4   7  18       27.41       27.38     17.99 o 
  -6   8  18      112.55      119.07     42.94 o 
  -5   8  18       25.42       16.47     45.40 o 
  -4   8  18        0.09       -1.97      5.40 o 
  -3   8  18     1198.66     1045.77     99.23 o 
  -2   8  18        8.78       14.25     24.55 o 
  -1   8  18     1319.52     1214.84    134.69 o 
   0   8  18      542.29      589.70    133.57 o 
   1   8  18     1044.40      947.09    165.41 o 
   2   8  18      331.00      408.28    105.99 o 
   3   8  18      644.61      629.85     74.82 o 
  -6   9  18       19.47       12.92     27.58 o 
  -5   9  18     1629.18     1567.38    159.68 o 
  -4   9  18      128.97      177.42     78.95 o 
  -3   9  18     1241.41     1273.72    124.90 o 
  -2   9  18      193.60      101.21     63.14 o 
  -1   9  18     1574.21     1466.44    128.31 o 
   0   9  18       84.95       96.61     44.72 o 
   1   9  18      350.97      411.08    116.67 o 
   2   9  18      400.96      328.09     97.60 o 
   3   9  18       80.68       46.23     49.80 o 
  -6  10  18        5.93       11.98     19.00 o 
  -5  10  18      129.48      155.69     40.59 o 
  -4  10  18      656.59      778.77    153.60 o 
  -3  10  18       24.01       19.87     11.02 o 
  -2  10  18      588.10      442.41    133.16 o 
  -1  10  18      163.96      180.55     59.50 o 
   0  10  18      956.85     1064.58     93.12 o 
   1  10  18      516.95      479.21    139.44 o 
   2  10  18     1367.07     1446.64    138.52 o 
   3  10  18        0.14       -3.42      3.42 o 
  -5  11  18       10.17       -0.97     29.95 o 
  -4  11  18      332.11      359.30     47.72 o 
  -3  11  18      641.59      721.91     70.42 o 
  -2  11  18      757.63      873.19    157.43 o 
  -1  11  18      210.57      266.51     44.50 o 
   0  11  18      324.28      259.73     47.99 o 
   1  11  18        2.60      -17.77     17.77 o 
   2  11  18      300.41      394.63     62.33 o 
  -4  12  18      288.16      375.44     94.01 o 
  -3  12  18      440.36      470.10    135.96 o 
  -2  12  18        4.02        6.48      7.75 o 
  -1  12  18      322.09      391.55     67.72 o 
   0  12  18      119.53       71.65     68.48 o 
   1  12  18      424.20      417.26    123.67 o 
   2  12  18        2.76        1.27      3.93 o 
  -4  13  18      163.98      125.68     64.59 o 
  -3  13  18       68.21       47.20     27.06 o 
  -2  13  18      329.22      277.47     59.84 o 
  -1  13  18       94.02      118.81     45.16 o 
   0  13  18      141.45      174.06     61.33 o 
   1  13  18       11.92      -14.15     16.33 o 
  -2  14  18      315.69      350.87     98.96 o 
  -1  14  18       24.48      -14.16     30.55 o 
  -7   0  19       75.11       40.75     36.84 o 
  -5   0  19     2570.26     2964.25    216.65 o 
  -3   0  19       21.00      -18.49     37.38 o 
  -1   0  19     1876.48     1824.41    264.71 o 
   1   0  19     1813.63     1836.01    117.25 o 
   3   0  19      219.71      147.35     49.98 o 
  -7   1  19        0.01        3.56      4.42 o 
  -6   1  19      170.51      260.60     40.85 o 
  -5   1  19       13.51       47.45     31.76 o 
  -4   1  19      869.11     1047.20    129.37 o 
  -3   1  19       37.23       37.56     36.36 o 
  -2   1  19      199.16      179.02     61.33 o 
  -1   1  19      734.76      814.99    104.11 o 
   0   1  19      576.16      694.39    118.34 o 
   1   1  19        7.53       10.28      6.07 o 
   2   1  19       28.95       16.81     11.66 o 
   3   1  19      107.64       74.16     22.77 o 
   4   1  19      621.44      560.93     86.91 o 
  -7   2  19     1194.85     1212.41     69.39 o 
  -6   2  19       58.72       78.14     39.32 o 
  -5   2  19      628.22      562.67     85.81 o 
  -4   2  19      968.59     1126.26    137.90 o 
  -3   2  19      230.74      253.16     61.07 o 
  -2   2  19      521.77      651.86    132.85 o 
  -1   2  19        3.75       35.61     15.46 o 
   0   2  19      921.07      844.99     55.60 o 
   1   2  19      607.77      678.62    150.43 o 
   2   2  19      399.81      430.77     42.33 o 
   3   2  19       50.53       96.47     22.56 o 
   4   2  19       84.25       66.42     25.72 o 
  -7   3  19       41.88       17.85     41.25 o 
  -6   3  19      138.21      215.43     76.45 o 
  -5   3  19      157.66       50.99     70.10 o 
  -4   3  19       91.16       99.64     34.66 o 
  -3   3  19     1007.24     1127.73     86.74 o 
  -2   3  19      705.22      573.52     80.22 o 
  -1   3  19      743.81      777.89     79.33 o 
   0   3  19     1134.18     1103.01    103.26 o 
   1   3  19        0.69      -10.67     12.63 o 
   2   3  19      129.79      190.88     80.42 o 
   3   3  19      168.07      192.74     27.31 o 
   4   3  19       55.03      100.37     54.18 o 
  -6   4  19     1562.22     1325.95    118.21 o 
  -5   4  19       85.49      100.87     31.00 o 
  -4   4  19     1015.26      998.36    169.31 o 
  -3   4  19       44.77       71.09     35.41 o 
  -2   4  19      265.34      192.99     46.61 o 
  -1   4  19       25.45       33.56     34.47 o 
   0   4  19        4.62        4.71     18.22 o 
   1   4  19      211.93      205.74     42.41 o 
   2   4  19        2.59        7.06      9.50 o 
   3   4  19       39.24       73.67     48.45 o 
  -6   5  19        1.56      -15.54     15.54 o 
  -5   5  19      395.58      454.26     53.45 o 
  -4   5  19       10.12       -4.04     26.59 o 
  -3   5  19     2428.39     2668.41    238.84 o 
  -2   5  19      759.18      703.88     68.37 o 
  -1   5  19     1627.60     1398.34    111.14 o 
   0   5  19        0.59        7.17      4.82 o 
   1   5  19      403.60      283.66    100.35 o 
   2   5  19        1.13        4.30     16.96 o 
   3   5  19       23.19       -6.11     19.52 o 
  -6   6  19      332.03      285.04     59.10 o 
  -5   6  19      844.70      947.26    157.26 o 
  -4   6  19      877.76      873.19     83.83 o 
  -3   6  19      862.69      847.11     68.10 o 
  -2   6  19      170.56      148.61     25.06 o 
  -1   6  19      835.67      860.01    168.62 o 
   0   6  19      855.74      802.94     73.66 o 
   1   6  19      425.90      503.55    111.18 o 
   2   6  19      432.28      497.10    121.24 o 
   3   6  19        2.72       32.07     17.04 o 
  -6   7  19       64.58       93.99     65.16 o 
  -5   7  19        7.53      -15.68     15.68 o 
  -4   7  19     1135.61     1023.14    120.70 o 
  -3   7  19        0.32       -6.96      6.96 o 
  -2   7  19     1202.52     1212.00    138.21 o 
  -1   7  19       13.86       27.77     14.43 o 
   0   7  19      386.28      311.85     44.85 o 
   1   7  19      121.90      130.01     65.53 o 
   2   7  19       28.20       10.73     19.75 o 
   3   7  19       20.77       28.49     15.29 o 
  -5   8  19      140.54      165.21     79.87 o 
  -4   8  19       68.05       61.32     49.66 o 
  -3   8  19       36.59      -12.49     32.50 o 
  -2   8  19     1329.24     1604.89    135.79 o 
  -1   8  19      117.00      163.86     31.16 o 
   0   8  19     2628.23     2396.36    196.00 o 
   1   8  19     1269.38     1135.44     79.70 o 
   2   8  19      585.29      515.39     94.45 o 
  -5   9  19      376.67      519.90    129.81 o 
  -4   9  19        0.18        6.16     10.97 o 
  -3   9  19        0.91       -2.33     15.54 o 
  -2   9  19       67.03       35.06     40.54 o 
  -1   9  19       76.71       50.49     27.33 o 
   0   9  19      118.99      173.64     41.61 o 
   1   9  19       70.91       84.64     19.28 o 
   2   9  19      618.20      602.16     60.52 o 
  -4  10  19      425.82      485.22     50.93 o 
  -3  10  19      789.93      913.67    127.39 o 
  -2  10  19       90.08       85.13     54.35 o 
  -1  10  19     1309.00     1180.19    161.69 o 
   0  10  19      390.81      344.79     77.28 o 
   1  10  19     1437.15     1287.41    166.95 o 
  -4  11  19       81.92      102.03     31.63 o 
  -3  11  19       19.96       41.23     34.08 o 
  -2  11  19      299.75      334.70     81.87 o 
  -1  11  19      234.02      215.27     70.95 o 
   0  11  19        0.03       12.32     11.11 o 
   1  11  19       95.16       98.28     24.95 o 
  -3  12  19       64.26       53.28     45.99 o 
  -2  12  19      419.72      412.41    109.09 o 
  -1  12  19        9.57       18.99     19.99 o 
  -6   0  20     1000.95     1071.82    162.51 o 
  -4   0  20     1036.16      869.37    100.83 o 
  -2   0  20      194.02      249.39    102.27 o 
   0   0  20        1.43       -3.86      5.40 o 
   2   0  20      247.27      230.62     54.80 o 
  -6   1  20      305.70      309.01     78.31 o 
  -5   1  20      442.48      396.16    124.90 o 
  -4   1  20        7.65       -5.08     11.62 o 
  -3   1  20      468.68      503.65     51.88 o 
  -2   1  20      423.15      469.00    101.00 o 
  -1   1  20      183.63       89.99     75.14 o 
   0   1  20      392.20      515.29     93.08 o 
   1   1  20      128.65       71.30     70.15 o 
   2   1  20        0.26       -6.33      7.01 o 
   3   1  20      246.80      289.79     55.97 o 
  -6   2  20     1065.51      886.84    111.58 o 
  -5   2  20      833.99      959.96    169.07 o 
  -4   2  20      190.97      145.72    100.19 o 
  -3   2  20      889.24      850.32    147.05 o 
  -2   2  20       81.92       81.95     19.44 o 
  -1   2  20       32.57       11.61     31.10 o 
   0   2  20      160.11      219.94     25.67 o 
   1   2  20        8.34        2.59      8.26 o 
   2   2  20        5.11        0.72      7.65 o 
  -6   3  20       29.78        5.07     22.39 o 
  -5   3  20       45.39       15.48     15.97 o 
  -4   3  20      131.77      154.37     35.08 o 
  -3   3  20       49.96       28.45     21.33 o 
  -2   3  20     1540.20     1339.70    147.84 o 
  -1   3  20     2097.70     2303.58    114.42 o 
   0   3  20      146.59      152.09     35.29 o 
   1   3  20      713.11      855.34     71.58 o 
   2   3  20       32.14       25.25     33.79 o 
  -5   4  20     1017.79     1009.66     91.38 o 
  -4   4  20      374.70      362.71     63.80 o 
  -3   4  20      306.62      244.26     49.45 o 
  -2   4  20      226.25      241.70     62.55 o 
  -1   4  20      143.59      196.44     56.26 o 
   0   4  20      351.06      369.88     95.44 o 
   1   4  20       35.31       31.84     47.65 o 
   2   4  20      613.40      519.46    110.29 o 
  -5   5  20        0.47      -18.85     18.85 o 
  -4   5  20      935.30     1018.91    147.56 o 
  -3   5  20     1134.82     1063.52    171.70 o 
  -2   5  20     2595.52     2840.62    159.48 o 
  -1   5  20      962.73     1008.02     97.45 o 
   0   5  20     2202.75     2098.10    219.07 o 
   1   5  20       34.38       46.88     39.51 o 
   2   5  20      100.11       62.92     54.10 o 
  -5   6  20      166.32      149.76     30.89 o 
  -4   6  20      128.77      203.69     29.99 o 
  -3   6  20       41.82       28.76     30.57 o 
  -2   6  20        6.06       15.10     21.55 o 
  -1   6  20      277.33      220.07     38.32 o 
   0   6  20      107.21      147.50     59.27 o 
   1   6  20     1064.66     1083.32    143.43 o 
   2   6  20       74.94       81.11     31.59 o 
  -4   7  20       98.69      176.30     33.99 o 
  -3   7  20     1149.00     1149.51     59.53 o 
  -2   7  20       61.03       94.28     39.15 o 
  -1   7  20     1309.71     1408.35     90.97 o 
   0   7  20      201.53      228.58    105.39 o 
   1   7  20      652.52      637.18     72.19 o 
  -4   8  20       39.37       21.53     20.40 o 
  -3   8  20       24.17       62.67     40.22 o 
  -2   8  20      168.38      219.12     54.98 o 
  -1   8  20     1157.60     1199.68    162.38 o 
   0   8  20      725.90      756.86    133.77 o 
   1   8  20      190.50      110.11     32.54 o 
  -3   9  20        0.99       -4.45      4.83 o 
  -2   9  20       36.11       20.85     49.06 o 
  -1   9  20      134.64      192.43     71.73 o 
   0   9  20       52.53       72.69     49.71 o 
  -2  10  20      175.31      245.54     51.10 o 
  -1  10  20      119.23      177.73     43.57 o 
  -3   0  21     1668.82     1609.26    149.23 o 
  -1   0  21     1962.05     1770.82    252.76 o 
   1   0  21      316.79      272.95    161.50 o 
  -4   1  21      156.21      232.67     34.48 o 
  -3   1  21       94.88      119.60     47.49 o 
  -2   1  21       74.09      104.92     24.78 o 
  -1   1  21        0.30       11.20     10.07 o 
   0   1  21      334.69      424.80     50.11 o 
   1   1  21       72.27       79.27     21.52 o 
  -4   2  21     1237.30     1242.08    179.10 o 
  -3   2  21        0.20       15.89     10.81 o 
  -2   2  21     1440.00     1419.64    155.79 o 
  -1   2  21      156.87      213.14     36.02 o 
   0   2  21      948.76     1102.95    153.88 o 
   1   2  21        1.10        3.52      6.44 o 
  -4   3  21       59.20       62.18     56.40 o 
  -3   3  21      342.83      418.45     53.59 o 
  -2   3  21       23.83       60.28     30.72 o 
  -1   3  21      239.38      296.82     67.05 o 
   0   3  21      778.68      843.22    174.56 o 
   1   3  21      238.89      300.70     55.93 o 
  -4   4  21      325.91      314.94     88.75 o 
  -3   4  21      677.68      817.55     59.26 o 
  -2   4  21      217.42      154.97     68.20 o 
  -1   4  21      441.14      459.41     66.12 o 
   0   4  21      414.52      443.68    105.99 o 
  -3   5  21       55.66       83.24     15.85 o 
  -2   5  21      134.07       36.45     34.20 o 
  -1   5  21      620.92      591.99     96.74 o 
   0   5  21       36.71       32.51     46.34 o 
  -3   6  21        4.61       36.81     24.35 o 
  -2   6  21       17.81       50.82     41.91 o 
  -1   6  21      111.51      159.68     61.36 o 
   0   6  21      722.56      734.02     94.45 o 
                                                 
